# Supplementary material for: The bovine leukemia virus-derived long non-coding RNA AS1-S binds to bovine hnRNPM and alters the interaction between hnRNPM and host mRNAs
Source: Microbiol Spectr. 2023 Sep 6;11(5):e00855-23. doi: 10.1128/spectrum.00855-23 (PMC10581181; doi:10.1128/spectrum.00855-23)
Supplement: Tables S1 to S13 — Supplemental tables. [file spectrum.00855-23-s0002.xlsx]

## Sheet: Table S1
Supplemental table 1 primers used in this study
Experiment	No.	Name	Sequence (5'-3’)	Reference	Remarks	original No.
Construction of the hnRNPM expression plasmids	1	bhnRNPM 1F	GCTTGATATCGAATTCATGGCGGCAGGGGTCGAAGC			509
	2	bhnRNPM 442F	GCTTGATATCGAATTCATGCCTGATGGTGAACATGCCAGG			510
	3	bhnRNPM 838F	GCTTGATATCGAATTCATGGAGAGGGCCTTACCAAAGGG			511
	4	bhnRNPM 2292R	TCTAGAGTCGCGGCCGCTCAGTGATGGTGATGGTGATGTGAACCACCACCACCAGCATTTCTATCGATTC		Spacer and his-tag encoding sequences were attached	512
	5	bhnRNPM 2058R	TCTAGAGTCGCGGCCGCTCAGTGATGGTGATGGTGATGTGAACCACCACCACCGCAGGCCTTCCTGGCCA		Spacer and his-tag encoding sequences were attached	513
	6	bhnRNPM 615R	TCTAGAGTCGCGGCCGCTCAGTGATGGTGATGGTGATGTGAACCACCACCACCTGTGCTTCCAAGTCTTC		Spacer and his-tag encoding sequences were attached	514
For the quantification of RNAs	7	AS1-S RNA F	AAAAAAAAAATAATACGACTCACTATAGGGAAAGTAAGACAGGAAACAAACGCGGG		T7 promoter sequence attached primer for another experiment	436
	8	AS1-S RNA R	CTAACGGAGGTTCAAAATTTCCTC			437
	9	GAPDH F	ACCCAGAAGACTGTGGATGG	[1]		326
	10	GAPDH R	CAACAGACACGTTGGGAGTG	[1]		327
	11	U6 F	CTCGCTTCGGCAGCACATATAC	[2]		466
	12	U6 R	GGAACGCTTCACGAATTTGCGTG	[2]		467
	13	TYR F	CCTTCGATAGCTCAGTTGGT	[2]		468
	14	TYR R	GTCCTTCGAGCCGGAATC	[2]		469
	15	AS1 exon F	CTCGGGAGCAAGAGAGCTCA			328
	16	AS1 exo R	CAACGGCTGCCTCTGCATCT			331
	17	tagged AS1 F	TCATGGTGGCGAATAATACTAGGGGATGCTCGGGTC	[3]		278
	18	tag primer	TCATGGTGGCGAATAA	[3]		279
	19	AS1 R (pair of tag primer)	CTGGATGTGGCTGGAATGTCT	[3]		274
	20	AQP1 F	TCCTTCGGCTCCTCGGTGATTAC			644
	21	AQP1 R	ATACTCCTCCACCTGACCGCTG			645
	22	NTRK2 F	TCTGCTCACTTCATGGGCTG			616
	23	NTRK2 R	CAACACCTGTGGGAAGGGTT			617
	24	STK32C F	TTGACGACAAGGAGGACGTG			618
	25	STK32C R	TCATGGCGTACATCTTCTCCG			619
	26	ERBB3 F	CTCCGAGGTGGGCAACTCG			642
	27	ERBB3 R	TGTGCAGTGTCTGGTATTGGTTCTCA			643
	28	PDGFC F	CCGCAACTTCTCCGTGTC			640
	29	PDGFC R	CAGGCCAGAAGATGGTGTC			641
	30	TGFB2 F	AAGCCAGAGTGCCTGAACAA			620
	31	TGFB2 R	GTGACGTCAAAGGAGAGCCA			621
	32	CREBBP F	CAAGCAGAGCATGGTCAACAG			626
	33	CREBBP R	CGCCTGGGTGGGTACAATTC			627
	34	EP300 F	CTGGTGGAGGAATGCCCAAT			628
	35	EP300 R	AGCTGTATGTGCCCCAGAAC			629
	36	FOS F	CGGGGACAGTCTCTCCTACT			630
	37	FOS R	GGCAGTCACTGTTGGGATGA			631
	38	JUN F	TGCAAACGTTTTGAGGCGAG			632
	39	JUN R	GGGCTTTAGTCCTCGGACAC			633
	40	MYC F	GAGAAGCTCTTCTGCCTTTTTG			634
	41	MYC R	CTGACGTTGAGGGGCATCG			635
[1] Sakumoto et al., 2018
[2] Durkin et al., 2016
[3] Andoh et al., 2021

## Sheet: Table S2
Supplemental table 2 identified DEGs in Fig. 1
	Normalized read counts (log2)
Gene	Parental MDBK rep.1	Parental MDBK rep.2	MDBK mock rep.1	MDBK mock rep.2	MDBK 3'LTR AS1-S rep.1	MDBK 3'LTR AS1-S rep.2	Fold change (log2)	Base mean	p value	Adjusted p value	UP/DOWN
A2ML1	7.98581	7.93775	7.76579	7.95351	8.14545	8.16051	0.682873	259.692	0.00951878	0.181436	none
A4GALT	9.47435	9.4718	9.3473	9.67361	9.33685	9.19951	-0.485272	694.831	0.0322314	0.321142	none
AAAS	12.5085	12.5121	12.6974	12.5679	12.6167	12.5916	0.0487145	6146.97	0.71354	0.910193	none
AACS	13.1711	13.1613	13.3001	13.3669	13.2114	13.2418	-0.0430271	9716	0.757615	0.926381	none
AADACL3	6.17375	6.23223	6.03385	6.07562	6.10409	6.10662	-0.183576	70.3779	0.69923	0.904878	none
AADAT	10.0396	10.0488	10.1616	9.92721	9.83159	9.87325	-0.37977	1018.81	0.022461	0.274969	none
AAED1	10.7328	10.8059	10.9078	10.8756	10.6026	10.7658	-0.259073	1770.83	0.0998063	0.48366	none
AAGAB	12.6713	12.6756	12.8352	12.7137	12.6242	12.6725	-0.126088	6664.37	0.310882	0.694901	none
AAK1	10.7609	10.7551	10.4691	10.5993	10.5971	10.5966	-0.10141	1594.34	0.591601	0.858121	none
AAMDC	9.23993	9.2352	9.54422	9.38001	9.23679	9.36014	-0.12278	651.046	0.607052	0.865158	none
AAMP	12.5942	12.6058	12.8095	12.7523	12.7198	12.7289	0.0483946	6683.4	0.740106	0.919939	none
AAR2	10.7618	10.8178	11.1578	11.0328	11.045	11.077	0.184112	2046.59	0.406486	0.760279	none
AARS	13.9163	13.917	13.8419	13.9927	14.053	14.059	0.218987	16024.5	0.0431526	0.364276	none
AARS2	11.113	11.2972	11.2422	11.1062	11.1826	11.1104	-0.0793278	2319.83	0.597077	0.861727	none
AARSD1	12.0391	12.0336	12.1675	12.0729	12.1497	12.1765	0.137801	4418.7	0.230806	0.641188	none
AASDH	9.90244	9.9822	9.99859	10.0042	9.99547	9.95741	0.00741309	1006.11	0.954059	0.988982	none
AASDHPPT	12.8342	12.8073	12.7711	12.6077	12.5152	12.56	-0.361373	6629.89	0.0105472	0.1951	none
AASS	9.07653	9.07644	9.10936	9.16527	9.17331	9.25617	0.236915	567.163	0.119889	0.514093	none
AATF	11.9696	11.9924	12.1029	11.9328	11.8648	11.9532	-0.152249	4021.2	0.240773	0.646591	none
AATK	9.81689	9.96755	9.85566	9.86541	9.85441	9.88084	-0.0200968	939.368	0.888237	0.970274	none
ABAT	4.69196	4.69523	4.61971	4.65966	4.67823	4.68168	0.195749	25.5865	0.751733	NA	none
ABCA1	10.1864	10.2225	10.1701	10.1002	10.1456	10.207	0.0115091	1154.85	0.929718	0.980487	none
ABCA2	9.00108	9.04898	8.80731	8.86459	8.80898	8.69437	-0.432838	473.901	0.0570399	0.402787	none
ABCA3	12.1595	12.2058	12.3569	12.8715	12.74	12.6715	0.430104	6032	0.171449	0.584442	none
ABCA5	10.8166	10.83	10.4961	10.6624	10.8046	10.8046	0.167457	1719.73	0.406417	0.760279	none
ABCA7	6.45195	6.37224	6.35785	6.70022	6.58462	6.72628	0.868567	96.9911	0.150218	0.55697	none
ABCB1	10.1953	10.2444	9.85493	9.97552	9.66015	9.71741	-0.771068	1015.64	0.00122962	0.0563482	none
ABCB10	11.3139	11.3009	11.2454	11.209	11.2511	11.3172	0.0284583	2476.79	0.80486	0.944924	none
ABCB6	11.4191	11.4173	11.0562	11.2979	11.4278	11.3881	0.170619	2606.77	0.402947	0.757426	none
ABCB7	11.2132	11.1785	11.3315	11.2857	11.1446	11.2078	-0.133265	2402.35	0.302507	0.689519	none
ABCB8	12.1149	12.1393	12.0191	12.1293	12.1968	12.1892	0.150313	4495.08	0.167052	0.57772	none
ABCB9	7.1734	7.22335	7.1331	7.1415	7.17484	7.18417	0.0441983	144.377	0.856633	0.961665	none
ABCC1	11.0095	11.0992	11.132	11.3272	11.2345	11.2856	0.191786	2338.87	0.286407	0.677489	none
ABCC10	9.15327	9.1865	9.2931	9.27018	9.30211	9.33964	0.200762	614.115	0.214106	0.625333	none
ABCC2	6.04808	6.01956	6.20659	6.33359	6.32626	6.34189	0.99193	77.6337	0.156515	0.565695	none
ABCC3	10.8232	10.8171	10.6417	10.9608	11.0461	11.0445	0.398053	1919.49	0.0268425	0.294846	none
ABCC5	10.3956	10.4088	10.2294	10.4724	10.4758	10.5833	0.273668	1387.12	0.109548	0.500617	none
ABCD1	9.54048	9.51089	9.4846	9.81079	9.78007	9.74035	0.328039	810.865	0.150307	0.55697	none
ABCD3	12.0505	12.0506	11.8425	11.825	11.8424	11.8778	-0.146018	3881.69	0.373224	0.740684	none
ABCD4	11.5024	11.5261	11.3183	11.4064	11.3879	11.4158	-0.0675599	2759.48	0.640251	0.880497	none
ABCD4_1	6.65766	6.61649	6.57639	6.63407	6.64586	6.63827	0.105503	99.0713	0.71016	0.908908	none
ABCE1	13.3262	13.3206	13.4287	13.1733	13.1451	13.1971	-0.233379	9898.42	0.102875	0.488757	none
ABCF1	13.4125	13.4607	13.4807	13.46	13.5002	13.4414	0.0278962	11267.3	0.760554	0.927388	none
ABCF2	13.4124	13.4131	13.4498	13.4647	13.4971	13.4656	0.0740167	11199.6	0.391446	0.752235	none
ABCF3	11.2045	11.1691	11.3535	11.2396	11.3508	11.3864	0.213057	2503.52	0.114957	0.507352	none
ABHD1	5.08764	5.06424	5.10785	5.11061	5.12555	5.09181	0.189809	34.3384	0.684311	0.898061	none
ABHD10	10.0075	10.0181	10.2115	10.1008	10.0971	10.181	0.098884	1103.69	0.555796	0.84293	none
ABHD11	11.3312	11.2598	11.4531	11.4547	11.2841	11.2471	-0.192678	2600.29	0.186925	0.59971	none
ABHD12	11.9519	11.9431	11.9499	11.9081	11.8934	11.8766	-0.0890448	3878.19	0.314723	0.696595	none
ABHD12B	5.35161	5.39486	5.34458	5.29266	5.32193	5.3536	-0.0922387	40.7453	0.850178	0.958247	none
ABHD13	11.877	11.846	11.8289	11.743	11.5893	11.6682	-0.329408	3485.32	0.00551107	0.136244	none
ABHD14A	11.3341	11.3873	11.348	11.3793	11.4274	11.4522	0.131897	2682.72	0.166992	0.577665	none
ABHD14B	12.7421	12.7558	12.8959	12.865	13.0097	12.933	0.250275	7505.8	0.0489106	0.383179	none
ABHD15	5.21983	5.15394	5.07126	5.10333	5.1239	5.16079	0.0413557	35.6167	0.948332	0.987033	none
ABHD16A	12.1215	12.1484	12.2228	12.1867	12.1111	12.0398	-0.156782	4516.7	0.143358	0.54698	none
ABHD16B	7.91225	7.89988	7.87425	7.9125	7.85421	7.93751	-0.00831344	238.78	0.965764	0.99302	none
ABHD17A	12.1336	12.1004	11.9609	11.9835	11.9884	11.9363	-0.140519	4157.4	0.293923	0.68304	none
ABHD17B	10.0799	10.1326	9.90688	9.99875	9.72691	9.85599	-0.469148	1001.45	0.00922514	0.179747	none
ABHD17C	12.6348	12.6838	12.3459	12.3438	12.3571	12.4359	-0.191249	5722.99	0.34989	0.723569	none
ABHD18	10.1954	10.0824	9.76113	10.0619	9.86268	10.015	-0.18439	1035.32	0.459344	0.791944	none
ABHD2	12.9756	13.0081	12.8518	12.9981	12.8864	12.9667	-0.0532399	7914.81	0.665732	0.891067	none
ABHD3	10.2908	10.3552	10.0991	10.1095	10.0744	10.0909	-0.259908	1161.29	0.16995	0.582118	none
ABHD4	11.7231	11.8054	11.8693	12.1254	12.1834	12.1836	0.4788	4123.48	0.0187173	0.256154	none
ABHD5	8.47645	8.59153	8.28223	8.23497	8.21996	8.31342	-0.376056	332.981	0.225576	0.635313	none
ABHD6	9.12814	9.0656	9.26568	9.31281	9.18912	9.08329	-0.13328	581.484	0.536124	0.834155	none
ABHD8	11.7179	11.737	11.5732	11.6006	11.7832	11.702	0.140172	3304.34	0.306747	0.691403	none
ABI1	12.3847	12.4186	12.2788	12.2884	12.2165	12.2605	-0.173942	5084.39	0.147907	0.552985	none
ABI2	10.111	10.1758	9.65573	9.81843	9.63803	9.61279	-0.66973	947.003	0.0214494	0.268158	none
ABI3BP	8.32818	8.36247	8.33571	8.17996	7.99172	8.05447	-0.814822	301.971	0.000290343	0.0208666	none
ABL1	12.6214	12.6544	12.4715	12.4882	12.5621	12.6163	0.0449289	6091.68	0.743091	0.920944	none
ABL2	11.8876	11.8524	11.6912	11.7187	11.6614	11.7049	-0.180603	3464.99	0.209366	0.621576	none
ABLIM1	12.902	12.8988	12.8275	12.8358	13.0053	13.0217	0.237147	7748.08	0.0126799	0.214706	none
ABLIM2	7.68141	7.71911	7.66786	8.06646	8.19954	8.02599	0.911099	250.317	0.0262436	0.292132	none
ABLIM3	12.8022	12.8549	12.446	12.5693	12.5876	12.5846	-0.155139	6456.84	0.457647	0.791137	none
ABO	7.59609	7.53906	7.47303	7.70373	7.64177	7.58108	0.101932	193.962	0.727924	0.914205	none
ABR	13.6795	13.618	13.5412	13.5789	13.5411	13.5287	-0.113449	12274.9	0.288072	0.679714	none
ABRACL	11.0403	10.9681	11.0545	10.8192	10.7652	10.8621	-0.282357	1948.93	0.0856678	0.461678	none
ABRAXAS1	10.0536	10.0472	10.0543	10.0818	9.92724	10.0074	-0.175116	1046.15	0.141411	0.543972	none
ABRAXAS2	9.80238	9.86202	9.89521	9.8089	9.63605	9.82207	-0.216747	898.08	0.187231	0.59971	none
ABT1	10.7694	10.7027	10.9451	10.9584	10.8751	10.868	0.0383579	1858.85	0.828037	0.95054	none
ABTB1	10.2019	10.3118	10.1958	10.3865	10.4997	10.5199	0.424573	1321.44	0.00676257	0.151004	none
ABTB2	10.025	9.9713	10.0383	10.1006	9.92847	9.9757	-0.159127	1030.76	0.232894	0.642419	none
ACAA1	11.7472	11.7787	11.996	11.9932	11.9321	11.954	0.0960854	3843.1	0.574934	0.850687	none
ACAA2	11.481	11.5	11.4816	11.5179	11.6348	11.5929	0.200259	2972.77	0.0307101	0.314536	none
ACACA	12.8954	12.9018	12.9299	13.0886	13.0424	13.1439	0.221533	8235.25	0.113926	0.5064	none
ACAD10	9.25432	9.29646	9.24915	9.42261	9.44833	9.46134	0.307422	659.139	0.0714126	0.435832	none
ACAD11	9.51739	9.56695	9.66271	9.62173	9.62444	9.62221	0.0601167	778.682	0.684044	0.898038	none
ACAD8	9.32882	9.38863	9.35489	9.32384	9.3779	9.39922	0.0829448	658.543	0.526703	0.829019	none
ACAD9	10.8903	10.9388	11.0943	10.8492	11.0347	10.9791	0.104483	2006.38	0.518038	0.824666	none
ACADL	9.54233	9.55439	9.49116	9.3712	9.30511	9.29649	-0.406689	693.949	0.015952	0.238952	none
ACADM	11.0851	11.1714	11.1886	11.0793	11.0001	10.9994	-0.231819	2182.68	0.0489884	0.383231	none
ACADS	10.6851	10.7834	11.0265	11.0255	11.0984	11.0536	0.321736	1998.94	0.131794	0.533339	none
ACADSB	11.0144	11.0743	11.1744	11.2405	11.2802	11.2958	0.271824	2334.71	0.0736698	0.441253	none
ACADVL	12.7902	12.8053	12.8809	12.9227	12.8399	12.8678	0.00448701	7396.95	0.968085	0.993337	none
ACAP1	8.91191	8.99884	8.96017	9.14377	9.17366	9.20577	0.401563	541.447	0.0447684	0.369465	none
ACAP2	8.77659	8.72509	8.6595	8.72572	8.69502	8.68535	-0.0792337	419.621	0.628444	0.875468	none
ACAP3	10.4084	10.5676	10.7716	10.9769	11.0316	11.0119	0.553973	1834.78	0.0448984	0.369758	none
ACAT1	12.9353	12.8719	13.1557	12.9994	12.8913	12.8994	-0.162904	8003.07	0.296253	0.684711	none
ACAT2	13.2315	13.2134	13.3507	13.2964	13.1745	13.1886	-0.149701	9711.55	0.175079	0.588458	none
ACBD3	12.1808	12.1323	11.9677	12.142	12.0789	12.1483	0.00883362	4427.02	0.950141	0.987534	none
ACBD4	8.22024	8.17471	8.52157	8.35299	8.39658	8.35268	0.126202	327.565	0.676883	0.895331	none
ACBD5	10.86	10.8784	11.0252	11.0684	10.8889	10.9769	-0.0491748	1985.07	0.760438	0.927359	none
ACBD6	9.52272	9.5048	9.59496	9.45987	9.48829	9.39874	-0.161547	723.393	0.293197	0.682688	none
ACCS	9.73157	9.76147	9.65642	9.73034	9.70781	9.7675	0.0349682	847.568	0.795441	0.941642	none
ACD	9.52832	9.62256	9.74213	9.72307	9.82019	9.85111	0.351818	847.425	0.0464456	0.375354	none
ACER2	6.65266	6.57695	6.40268	6.3473	6.43938	6.38553	-0.521463	90.893	0.323717	0.701148	none
ACER3	10.8245	10.8616	10.5229	10.4635	10.5629	10.4506	-0.316435	1594.9	0.194333	0.606795	none
ACIN1	13.9657	13.9549	13.94	14.0225	14.0328	14.0337	0.0987195	16301.9	0.271068	0.666745	none
ACKR3	6.90344	6.81752	7.0782	6.8364	6.77275	6.68399	-0.927457	118.458	0.0232031	0.277677	none
ACLY	13.0368	13.0539	13.1426	13.3915	13.2606	13.2639	0.154374	9435.45	0.413805	0.76513	none
ACO1	12.5799	12.5841	12.4788	12.489	12.5822	12.521	0.0291297	5958.54	0.79468	0.941426	none
ACO2	14.4953	14.5193	14.5377	14.6189	14.6601	14.6562	0.180977	24568.6	0.0750196	0.44424	none
ACOT13	10.7561	10.6975	10.7675	10.6785	10.7701	10.7606	0.0707672	1709.72	0.529142	0.829205	none
ACOT2	9.98076	9.91317	9.99223	9.99541	10.2571	10.2592	0.539425	1086.23	6.19e-06	0.00089521	none
ACOT2_1	9.36235	9.28769	9.37719	9.31115	9.64774	9.58397	0.576509	699.039	4.14e-05	0.00419818	none
ACOT4	9.33925	9.25826	9.31616	9.15724	9.35759	9.30635	0.132364	627.746	0.447522	0.785122	none
ACOT6	5.93679	5.90262	5.7007	5.72817	5.80961	5.77875	-0.23486	57.447	0.72097	0.912376	none
ACOT7	12.9301	12.9368	13.1034	13.1324	13.0303	13.0154	-0.0111948	8359.53	0.938372	0.984104	none
ACOT8	10.3272	10.1996	10.6995	10.7873	10.6734	10.6521	0.231936	1547.29	0.450714	0.786319	none
ACOT9	11.9613	11.8876	11.9931	11.9561	12.0021	11.9451	0.0395034	3980.34	0.709148	0.908867	none
ACOX1	12.3867	12.3657	12.3656	12.3768	12.3627	12.3642	-0.0168559	5294.73	0.836479	0.953491	none
ACOX2	10.1696	10.183	9.76504	9.63386	9.92871	9.78343	-0.209322	990.503	0.522035	0.826707	none
ACOX3	10.0722	10.169	10.0928	10.1729	10.2284	10.2295	0.18979	1147.5	0.134628	0.537143	none
ACP1	12.6468	12.6307	12.6841	12.6371	12.6542	12.6512	0.00458735	6431.46	0.957387	0.990369	none
ACP2	10.8903	10.9183	11.2112	11.3319	11.1952	11.1916	0.151451	2264.03	0.535518	0.833704	none
ACP4	5.29807	5.28468	5.28347	5.45435	5.34776	5.35523	0.182883	41.0813	0.770651	0.932549	none
ACP6	11.1751	11.2512	11.3364	11.3486	11.788	11.752	0.819311	2876.88	1.32e-09	6.65e-07	none
ACPP	7.83749	7.80838	7.83244	7.76215	7.66394	7.7114	-0.404088	219.172	0.047473	0.379323	none
ACSF2	11.6446	11.6115	11.764	11.8258	11.695	11.681	-0.0455338	3345.27	0.755414	0.925494	none
ACSF3	8.31706	8.2418	8.20986	8.28147	8.3774	8.44082	0.388163	319.742	0.0356543	0.336389	none
ACSL1	10.7572	10.7191	10.5896	10.6275	10.6197	10.6083	-0.110855	1614.6	0.425679	0.771399	none
ACSL3	13.5811	13.5929	13.5165	13.4354	13.3789	13.4151	-0.219459	11519.6	0.0619187	0.417403	none
ACSL4	14.8039	14.7972	14.5774	14.8562	14.7322	14.7832	-0.00945713	27824.6	0.950998	0.987878	none
ACSL5	13.8922	13.8911	14.099	14.0019	13.9827	13.9778	0.00894728	16136	0.948048	0.987033	none
ACSL6	9.15515	9.22261	10.398	10.8202	10.5211	10.5533	0.674527	1389.46	0.544452	0.837752	none
ACSM3	7.62167	7.64937	7.11888	7.17803	7.09509	7.18097	-1.12142	171.288	0.0482942	0.3824	none
ACSM5	5.84231	5.81322	5.79465	5.91002	5.95372	5.93192	0.735315	59.4105	0.0820702	0.455823	none
ACSS1	10.0917	10.1281	10.399	10.5144	10.5628	10.5199	0.439644	1352.32	0.08276	0.456377	none
ACSS2	12.3802	12.3625	12.5162	12.9783	12.6623	12.653	0.108055	6326.46	0.702385	0.90522	none
ACTA2	9.78049	9.7325	8.9243	8.7633	8.80954	8.75449	-1.36331	653.477	0.0116115	0.203633	none
ACTB	18.2315	18.2883	18.0219	18.1137	18.2097	18.2094	0.0638477	297931	0.668489	0.891533	none
ACTG1	18.1439	18.157	18.0721	18.0713	18.0908	18.0919	-0.0322355	282000	0.731982	0.91605	none
ACTL6A	11.5518	11.5253	11.6456	11.4739	11.5288	11.5046	-0.0580495	2979.2	0.644406	0.882193	none
ACTN1	15.6176	15.5946	15.074	15.1337	15.3108	15.29	-0.13301	42325.7	0.621808	0.872247	none
ACTN3	5.93799	5.93618	6.07587	6.22108	5.94543	6.08535	-0.227359	67.5722	0.726117	0.91334	none
ACTN4	15.9681	16.0018	15.7387	15.9746	16.0294	16.0028	0.141953	63716	0.348476	0.722584	none
ACTR10	11.3506	11.344	11.4122	11.3594	11.2752	11.3303	-0.109179	2604.19	0.286986	0.677636	none
ACTR1A	13.7161	13.7719	13.6925	13.6472	13.6894	13.6737	-0.0420945	13304.3	0.678327	0.896078	none
ACTR1B	10.4657	10.4224	10.3376	10.4501	10.4574	10.4144	0.0291486	1376.02	0.820061	0.949082	none
ACTR2	14.7259	14.7214	14.4953	14.4933	14.2821	14.3399	-0.485678	23678.2	0.00249352	0.0892405	none
ACTR3	14.2322	14.2216	13.9763	13.8616	13.9254	13.9936	-0.199088	16968.1	0.316708	0.698005	none
ACTR3B	9.45447	9.49325	9.52848	9.68689	9.54734	9.5647	0.023111	750.375	0.899785	0.971989	none
ACTR5	10.4203	10.4475	10.7579	10.7605	10.6872	10.6629	0.117269	1594.92	0.610008	0.866171	none
ACTR6	10.5184	10.5541	10.2143	10.1536	10.1183	10.1607	-0.441723	1275.35	0.0749722	0.44416	none
ACTR8	10.3619	10.368	10.4787	10.44	10.3786	10.3009	-0.134847	1342.78	0.310888	0.694901	none
ACTRT3	6.68647	6.74263	6.7092	6.7137	6.97692	6.7907	0.800894	111.399	0.0129625	0.215895	none
ACVR1	10.3697	10.3323	10.2313	10.3304	10.2211	10.2175	-0.183252	1249.54	0.158589	0.56775	none
ACVR1B	10.4882	10.5122	10.5505	10.6718	10.571	10.5539	0.00778794	1510.69	0.9569	0.990182	none
ACVR2A	9.70551	9.59998	9.54037	9.61072	9.38801	9.54813	-0.297882	762.518	0.0913227	0.470923	none
ACVR2B	9.55026	9.55251	9.73284	9.84895	9.68202	9.84822	0.177321	841.929	0.444153	0.784094	none
ACY1	10.7847	10.8528	11.0592	11.196	11.1095	11.1125	0.215842	2101.82	0.335605	0.71077	none
ACYP1	10.8748	10.9027	11.0402	10.9425	10.9869	10.9165	0.0179792	1973.61	0.894571	0.971686	none
ADA	11.4044	11.4115	11.8796	11.5138	11.6016	11.5638	0.019102	3070.25	0.937849	0.98409	none
ADAD2	8.85366	8.74282	10.211	10.2173	10.2375	10.2479	0.897912	1093.65	0.4384	0.779273	none
ADAL	9.61342	9.56706	9.74831	9.5918	9.67278	9.75581	0.165964	811.179	0.321805	0.700635	none
ADAM10	14.5395	14.5198	14.4603	14.4636	14.4422	14.4966	-0.0422451	22977.2	0.658556	0.888331	none
ADAM11	6.68511	6.62819	6.64281	6.61728	6.5013	6.56917	-0.59511	98.1127	0.0489755	0.383231	none
ADAM15	11.5472	11.5734	11.6336	11.8266	11.6634	11.616	-0.0187423	3214.07	0.911494	0.975782	none
ADAM17	13.4236	13.3872	13.5828	13.7777	13.6527	13.5984	0.114152	12278.1	0.56426	0.846595	none
ADAM20	5.8737	5.87652	5.84816	5.81182	5.89224	5.85203	0.147787	58.1851	0.691309	0.900491	none
ADAM8	9.71187	9.82566	9.82587	9.8184	10.0351	10.0596	0.48269	952.233	0.000381274	0.0250954	none
ADAM9	14.0026	14.0126	13.2893	13.5245	13.4422	13.5075	-0.443276	13213.9	0.159885	0.569714	none
ADAMTS1	8.22889	8.18452	8.35054	9.59809	8.99028	8.97812	0.398101	522.926	NA	NA	none
ADAMTS10	8.95377	9.06413	8.91818	8.90372	8.92076	8.891	-0.130063	493.159	0.462865	0.793874	none
ADAMTS16	13.0682	13.0211	12.8169	12.424	12.4611	12.4464	-0.668044	6958.03	0.0140887	0.222496	none
ADAMTS20	5.68653	5.55102	5.54522	5.46829	5.60913	5.68289	0.669832	49.307	0.313302	0.695569	none
ADAMTS3	8.19379	8.16029	8.61645	8.49457	7.98311	7.88695	-1.31375	319.34	0.000381621	0.0250954	DOWN
ADAMTS6	7.73309	7.71704	7.87702	7.8042	7.72804	7.76185	-0.12889	219.132	0.591672	0.858121	none
ADAMTS7	9.93381	9.94061	9.91503	10.1563	10.2632	10.2411	0.489085	1094.69	0.00723711	0.157067	none
ADAMTS9	6.77049	6.77121	6.31066	6.45033	6.57908	6.57986	-0.09555	100.721	0.900703	0.972342	none
ADAMTSL3	8.46355	8.48888	8.49657	8.34585	8.44794	8.44308	-0.0134238	349.937	0.945154	0.986523	none
ADAMTSL4	11.2372	11.2326	11.374	11.8149	11.6064	11.6014	0.268718	2927.59	0.347539	0.721328	none
ADAMTSL5	11.0653	11.0319	11.3286	11.5019	11.3024	11.2359	0.033109	2462.34	0.893647	0.971686	none
ADAP1	11.5652	11.6502	11.7767	11.6897	11.6095	11.594	-0.12056	3217.25	0.377372	0.743106	none
ADAP2	6.11304	6.18924	6.28269	6.3902	6.25052	6.33901	0.273133	78.3084	0.624932	0.874466	none
ADAR	13.1851	13.1795	13.3845	13.4345	13.4435	13.4527	0.233283	10492.4	0.154133	0.562901	none
ADARB1	11.4563	11.3421	11.5646	11.4221	11.3808	11.3733	-0.123365	2754.68	0.384513	0.747725	none
ADAT1	10.0153	10.0485	10.1969	10.1034	10.1584	10.1942	0.156721	1115.97	0.29851	0.686735	none
ADAT2	9.13478	9.11162	9.30282	9.07017	9.06958	9.12378	-0.1371	565.22	0.491032	0.809539	none
ADCK1	10.1409	10.248	10.2805	10.281	10.3252	10.2049	0.0511439	1217.8	0.731442	0.915892	none
ADCK2	10.6503	10.7026	10.6009	10.7838	10.72	10.7113	0.0517798	1660.85	0.709919	0.908873	none
ADCK5	11.8036	11.8652	11.8876	11.9165	12.0044	12.0111	0.230333	3872.76	0.0280601	0.302249	none
ADCY3	4.50269	4.5802	4.52094	4.54208	4.54118	4.54237	0.0797592	23.3234	0.897841	NA	none
ADCY4	5.609	5.70186	5.39241	5.45953	5.44648	5.48313	-0.825894	47.6589	0.306041	0.691114	none
ADCY6	12.284	12.2683	12.2167	12.3458	12.4307	12.4135	0.233163	5153.34	0.0291946	0.308407	none
ADCY7	12.4753	12.5219	12.4484	12.3953	12.3189	12.3046	-0.246269	5463.63	0.019896	0.259938	none
ADCY9	9.39566	9.34685	9.74061	9.73248	9.56773	9.63044	0.0581962	772.084	0.837077	0.953841	none
ADD1	12.8785	12.9633	12.8369	12.9391	12.9313	12.9419	0.0501219	7731.9	0.640508	0.880497	none
ADD2	9.71835	9.75429	9.64519	9.82969	9.65942	9.6795	-0.139676	842.42	0.370915	0.739245	none
ADD3	11.6588	11.5897	11.2712	11.492	11.2768	11.2355	-0.443579	2785.98	0.0267494	0.294696	none
ADGB	7.16926	7.13931	7.07021	7.06613	7.12275	6.98511	-0.239235	137.242	0.433681	0.776129	none
ADGRA2	4.43949	4.41732	4.39893	4.44244	4.47722	4.44256	0.608213	21.7803	0.312183	NA	none
ADGRA3	11.8365	11.789	11.6797	11.6257	11.6383	11.6138	-0.185337	3334.15	0.195914	0.608421	none
ADGRB2	10.0189	10.0635	9.14513	9.18997	9.7223	9.70308	0.0292448	868.921	0.967864	0.993337	none
ADGRE5	13.7894	13.8158	13.536	13.7989	13.6407	13.6552	-0.14912	13436.9	0.352906	0.725449	none
ADGRF1	8.29188	8.24273	8.51443	8.75167	8.17315	8.23051	-0.729641	344.208	0.0488099	0.383179	none
ADGRF4	8.38808	8.42568	8.79324	8.76992	8.57435	8.52628	-0.154901	391.189	0.653715	0.885862	none
ADGRG1	14.4935	14.5016	14.2979	14.3225	14.1653	14.1705	-0.385873	20725.6	0.00671096	0.150362	none
ADGRG2	7.34025	7.35981	7.58827	7.55312	7.35179	7.45746	-0.222535	176.259	0.532779	0.831419	none
ADGRG6	11.5797	11.5882	11.6186	11.8284	11.4486	11.5401	-0.277208	3129.39	0.0933733	0.474263	none
ADGRL1	9.79031	9.71356	9.7819	9.88516	9.63726	9.82303	-0.119003	877.902	0.504258	0.8171	none
ADGRL2	8.01414	8.0599	8.73523	8.77767	8.11674	8.09238	-0.959051	349.578	0.0814339	0.454766	none
ADGRL3	10.4832	10.4483	9.97491	9.82485	9.48415	9.54964	-1.39966	1101.27	5.19e-05	0.00505169	DOWN
ADGRV1	9.68596	9.69435	9.91266	10.0113	9.52315	9.54426	-0.612371	867.71	0.0070804	0.154944	none
ADH5	12.1393	12.1353	12.2972	12.3522	12.2289	12.2623	0.016985	4839.97	0.910639	0.975501	none
ADHFE1	10.0909	10.0404	10.0651	9.96803	9.8573	9.87628	-0.341096	1017.38	0.00936085	0.180519	none
ADI1	12.3363	12.3309	12.3164	12.1693	12.2587	12.1676	-0.125845	4929.43	0.341598	0.716965	none
ADIPOR1	12.5842	12.6271	12.5796	12.5242	12.5374	12.574	-0.0384714	6088.9	0.698073	0.904181	none
ADIPOR2	12.8592	12.8285	12.3471	12.2928	12.2712	12.2932	-0.545817	5937.11	0.0552649	0.399145	none
ADK	12.1617	12.1491	12.1404	11.9656	11.9824	11.9672	-0.220374	4292.02	0.107469	0.497798	none
ADM2	6.42307	6.41322	6.51504	7.20988	6.33446	6.40488	-1.79732	112.736	0.0274621	0.299014	none
ADM5	8.51461	8.53916	8.05298	8.14799	8.34162	8.20452	-0.167192	325.649	0.685533	0.898468	none
ADNP	12.5455	12.5344	12.8776	12.8186	12.8602	12.8428	0.235639	6950.02	0.240453	0.646591	none
ADNP2	11.391	11.4338	11.569	11.54	11.4876	11.5301	0.0391236	2886.44	0.774869	0.93479	none
ADO	12.0445	12.0365	11.9301	11.9056	12.0939	12.1151	0.204052	4169.8	0.0951256	0.475208	none
ADORA1	9.67558	9.85858	9.18274	8.8775	9.17041	9.14523	-0.661426	695.431	0.17011	0.582419	none
ADORA2A	5.73419	5.80168	5.65914	5.98892	5.84648	5.8776	0.418148	58.4395	0.584373	0.854897	none
ADORA2B	9.94423	10.0511	10.0216	10.2583	10.0314	10.0454	-0.0711109	1073.22	0.719149	0.911806	none
ADPGK	12.7995	12.8447	13.0026	13.0975	12.8825	12.8844	-0.0964059	7785.29	0.566871	0.847101	none
ADPRH	11.2451	11.293	11.2171	11.253	11.2309	11.2747	0.00109786	2440.28	0.9914	0.997485	none
ADPRHL1	9.97911	9.99334	10.6841	10.1384	9.94288	9.90712	-0.603511	1161.85	0.0889862	0.467356	none
ADPRHL2	10.4702	10.5671	10.72	10.7464	10.7771	10.7402	0.225396	1641.67	0.218021	0.629541	none
ADPRM	7.13199	7.0917	7.23469	7.07667	7.14828	7.1145	-0.0182436	140.984	0.950054	0.98753	none
ADRA1B	5.66479	5.63673	5.98498	5.82059	5.74348	5.70967	-0.500135	56.6962	0.5128	0.822034	none
ADRA2A	7.07783	7.16385	6.73242	6.75718	6.88637	6.92496	-0.208641	126.649	0.723637	0.912969	none
ADRB2	5.87287	5.86945	5.98556	5.85855	5.9733	5.94059	0.427021	60.965	0.325524	0.702732	none
ADRM1	12.392	12.407	12.4305	12.5656	12.5819	12.5678	0.201771	5776.82	0.11032	0.50153	none
ADSL	12.9627	12.9517	12.692	12.602	12.7237	12.7183	-0.150935	7078.95	0.452405	0.787249	none
ADSS	12.365	12.3002	12.4338	12.4857	12.3361	12.3281	-0.108976	5323.41	0.389792	0.751655	none
ADSSL1	7.83562	7.82562	7.96415	7.93211	7.9439	8.06391	0.34237	245.355	0.155907	0.565406	none
AEBP2	11.9112	11.9693	11.3701	11.3593	11.2558	11.2802	-0.723373	3102.3	0.0210892	0.26689	none
AEN	12.1857	12.1895	12.1949	11.9749	12.0306	11.981	-0.22278	4391.43	0.13498	0.537143	none
AES	13.282	13.2954	13.3143	13.2283	13.2156	13.19	-0.125143	9781.46	0.176119	0.588623	none
AFAP1	11.849	11.8751	11.7783	11.8049	11.7312	11.7825	-0.117938	3578.89	0.264168	0.661131	none
AFAP1L1	5.9826	6.02538	6.12706	6.2037	6.19086	6.18128	0.612398	70.9066	0.255671	0.656695	none
AFAP1L2	11.7609	11.7046	11.7102	11.7393	11.6997	11.6935	-0.0544543	3369.89	0.555598	0.84293	none
AFDN	13.1742	13.1263	13.0171	13.1539	13.1101	13.1501	0.0172856	8926.8	0.882628	0.968238	none
AFF1	11.2885	11.3525	11.3412	11.3941	11.2518	11.2631	-0.150107	2551.92	0.157369	0.56647	none
AFF2	8.79086	8.83033	8.35901	8.21776	8.27475	8.20333	-0.911453	372.362	0.0356407	0.336389	none
AFF3	9.64409	9.67119	9.62612	9.87622	9.55471	9.62286	-0.243557	818.247	0.21106	0.623788	none
AFF4	12.7976	12.805	12.5024	12.7241	12.6416	12.7017	-0.068453	6669.59	0.689786	0.899917	none
AFG1L	8.35551	8.5165	8.40984	8.35807	8.28913	8.33969	-0.261604	334.306	0.205561	0.617621	none
AFG3L2	12.9646	12.9474	13.0815	12.9541	12.9544	12.9381	-0.0681013	8052.71	0.542973	0.836792	none
AFMID	8.16096	8.29042	8.21868	8.10525	8.07989	8.08487	-0.328152	287.087	0.135531	0.537958	none
AFTPH	11.0097	11.0259	10.8855	10.9645	10.8887	10.9054	-0.133429	1977.38	0.281282	0.676172	none
AGA	10.2153	10.1765	10.1003	10.0072	10.0241	10.0837	-0.140416	1102.44	0.387207	0.749745	none
AGAP1	11.1124	11.1268	11.0271	11.131	11.1781	11.1666	0.124627	2234.39	0.264037	0.661131	none
AGAP3	11.1637	11.1583	11.3204	11.4609	11.3598	11.3561	0.127097	2544.37	0.492655	0.81033	none
AGBL2	7.50673	7.46552	7.28589	7.23308	7.26767	7.36839	-0.229492	166.107	0.540093	0.835397	none
AGBL3	6.52816	6.5203	6.47252	6.5537	6.56527	6.5351	0.167602	92.559	0.571216	0.849037	none
AGBL5	10.0246	9.90108	9.69476	9.66733	9.75276	9.60769	-0.299041	888.86	0.221366	0.632981	none
AGER	8.2071	8.38219	8.02178	8.17538	8.2425	8.19624	0.0389509	298.352	0.897351	0.971835	none
AGFG1	12.6459	12.6587	12.4456	12.4043	12.3134	12.3656	-0.337008	5737.97	0.0424522	0.362318	none
AGFG2	10.981	10.9273	11.0093	10.8562	10.8115	10.7542	-0.286923	1906.79	0.0280259	0.302248	none
AGGF1	12.6786	12.6408	12.5807	12.6013	12.6145	12.5741	-0.0515278	6277.75	0.607026	0.865158	none
AGK	10.4103	10.4631	10.473	10.4563	10.4409	10.4081	-0.0483664	1391.56	0.656171	0.887126	none
AGL	9.63048	9.64851	9.46596	9.61319	9.441	9.49101	-0.260078	752.49	0.120805	0.515017	none
AGO1	11.295	11.2911	11.3525	11.4213	11.4033	11.3831	0.0885589	2628.15	0.456747	0.790412	none
AGO2	12.4791	12.4344	12.5438	12.5684	12.5529	12.521	0.0477866	5866.36	0.670452	0.892488	none
AGO3	11.0291	11.0514	11.0788	11.0156	10.8983	11.0201	-0.144952	2073.94	0.222267	0.6337	none
AGO4	9.47279	9.50011	9.52456	9.66322	9.40676	9.60733	-0.0629511	742.65	0.750519	0.924082	none
AGPAT1	12.0517	12.1038	11.9993	12.0603	11.9128	11.9561	-0.199625	4145.49	0.052638	0.391807	none
AGPAT2	11.8976	11.9763	12.1814	12.298	12.0745	12.0328	-0.0772136	4361.83	0.709574	0.908873	none
AGPAT3	11.3651	11.3451	11.3118	11.3774	11.2415	11.2829	-0.150645	2560.94	0.130155	0.530627	none
AGPAT4	10.802	10.7865	10.34	10.4604	10.5858	10.5707	-0.0695437	1568.1	0.792271	0.940867	none
AGPAT5	11.5725	11.5855	11.6728	11.5593	11.4834	11.4792	-0.19923	3024.18	0.0692919	0.430892	none
AGPS	12.0306	12.0324	11.9117	11.8547	11.8056	11.8356	-0.233169	3870.56	0.0854478	0.461484	none
AGRN	13.4274	13.45	13.769	14.0625	13.9574	14.0092	0.431889	14537.6	0.13071	0.531531	none
AGTPBP1	7.8456	7.9109	7.75519	7.92504	7.80275	7.88643	-0.0498375	232.358	0.840564	0.955002	none
AGTRAP	10.1387	10.1948	10.1491	10.1157	10.0946	10.1037	-0.0966341	1123.51	0.402466	0.757249	none
AHCTF1	13.1221	13.1234	13.1778	13.0397	13.04	13.0825	-0.0896223	8776.59	0.40677	0.760279	none
AHCY	14.4636	14.5102	14.97	14.9316	14.8163	14.8399	0.132192	28200	0.607232	0.865158	none
AHCYL1	12.7918	12.8312	12.8642	12.8153	12.7526	12.7455	-0.125083	7138.85	0.15978	0.569647	none
AHCYL2	10.3482	10.2842	10.4341	10.4404	10.2714	10.2254	-0.242871	1296.16	0.0897355	0.468148	none
AHDC1	10.3992	10.4867	10.3334	10.6405	10.6021	10.5594	0.197595	1462.47	0.295059	0.684215	none
AHI1	10.065	10.0795	10.0356	9.92789	10.0167	9.89805	-0.13456	1029.78	0.385896	0.749333	none
AHNAK	15.4379	15.3505	15.3255	15.7957	15.5609	15.7178	0.231006	48148.1	0.316495	0.697901	none
AHNAK2	7.984	7.9682	7.59973	8.05638	8.06031	8.0606	0.412063	255.078	0.327156	0.703408	none
AHR	5.69926	5.6577	5.71432	5.71034	5.62475	5.6831	-0.36538	51.4724	0.369725	0.737544	none
AHSA1	13.6586	13.6684	13.8147	13.7469	13.7571	13.7455	0.0435369	13625.7	0.710909	0.909167	none
AHSA2	10.2826	10.1454	10.1137	10.1887	10.121	10.1683	-0.0747539	1154.44	0.607429	0.865158	none
AIDA	11.4197	11.3123	11.2765	11.1442	11.2331	11.223	-0.111481	2476.72	0.485587	0.806408	none
AIF1	5.49576	5.35492	5.41227	5.42492	5.40819	5.45822	0.100138	43.3343	0.853094	0.959483	none
AIF1L	11.8891	11.9095	11.697	11.3074	11.3411	11.3842	-0.619864	3192.31	0.0234288	0.279289	none
AIFM1	12.7592	12.7097	12.9458	12.8961	12.8681	12.9005	0.0845669	7392.72	0.570742	0.849037	none
AIFM2	11.67	11.6756	11.8002	11.8826	12.1624	12.1467	0.647647	3881.66	1.32e-05	0.00162626	none
AIG1	7.06181	7.07161	7.12549	7.25082	7.19518	7.20521	0.279512	143.378	0.377917	0.743664	none
AIMP1	11.9513	11.9391	12.0593	11.8444	11.8631	11.8633	-0.14703	3887.23	0.274716	0.669581	none
AIMP2	11.5358	11.5888	11.5893	11.4692	11.5819	11.5471	0.0299002	3005.68	0.794604	0.941426	none
AIP	10.2561	10.2537	10.3199	10.3547	10.3781	10.3832	0.154487	1284.44	0.207713	0.619102	none
AIRN	5.37777	5.36561	5.35746	5.3157	5.37262	5.40006	0.321232	41.3344	0.460966	0.792189	none
AJM1	7.76298	7.66425	7.68527	7.92033	7.97394	7.82299	0.423202	227.304	0.178085	0.591628	none
AJUBA	13.2418	13.2894	13.4705	13.4248	13.4866	13.4325	0.158533	10789.2	0.279274	0.674071	none
AK1	10.4301	10.571	10.8077	10.7355	10.7971	10.7328	0.211349	1657.37	0.32611	0.702777	none
AK2	14.4873	14.4746	14.499	14.2787	14.4163	14.4161	-0.0357056	22115	0.797017	0.942632	none
AK3	12.396	12.3517	12.3474	12.2388	12.1432	12.223	-0.249561	5005.87	0.0407935	0.35578	none
AK4	11.862	11.8468	11.7699	11.7994	11.7326	11.83	-0.0631204	3586.52	0.575865	0.850699	none
AK6	9.97834	9.82959	9.83142	9.61102	9.75114	9.63868	-0.248148	884.624	0.269406	0.664933	none
AK7	6.1676	6.09961	6.09439	6.06262	6.0482	6.11513	-0.169021	68.7553	0.655942	0.88709	none
AK8	5.77543	5.75809	5.56625	5.58046	5.64628	5.7005	-0.0154449	52.0981	0.981981	0.995684	none
AK9	5.79254	5.74466	5.77061	5.7286	5.7115	5.74578	-0.258474	53.8854	0.499458	0.81429	none
AKAIN1	7.97753	8.02838	7.9089	7.76233	7.84555	7.83275	-0.267909	239.85	0.34613	0.720046	none
AKAP1	13.2257	13.2146	13.347	13.4775	13.4287	13.422	0.165911	10515.9	0.289523	0.680776	none
AKAP10	11.6294	11.5155	11.4226	11.2871	11.3102	11.3008	-0.283573	2748.47	0.119459	0.514093	none
AKAP11	12.8206	12.8408	12.7742	12.8908	12.7883	12.8527	-0.0185056	7276.83	0.860954	0.962766	none
AKAP12	12.6008	12.5309	12.4567	12.5075	12.3678	12.4085	-0.225066	5726.4	0.0448348	0.369465	none
AKAP13	10.9368	10.9316	11.5648	11.6983	11.6386	11.6852	0.532972	2887.4	0.159563	0.569148	none
AKAP17A	11.3174	11.2942	11.1498	11.3414	11.3308	11.3414	0.0988686	2520.51	0.473768	0.799438	none
AKAP2	13.2938	13.29	13.007	12.9599	13.0327	13.0582	-0.167107	8908.6	0.396481	0.754893	none
AKAP6	10.8212	10.8002	10.5705	10.8761	10.5135	10.5024	-0.480217	1665.22	0.00839636	0.16963	none
AKAP7	7.8667	7.78756	7.78691	7.73981	7.79014	7.7547	-0.0767907	221.396	0.722004	0.91253	none
AKAP8	11.7203	11.7284	11.8138	11.6614	11.8948	11.8239	0.212957	3513.59	0.0796585	0.450737	none
AKAP8L	10.98	11.005	10.9839	11.1338	11.1388	11.1104	0.168358	2139.16	0.200992	0.613292	none
AKAP9	11.5373	11.4431	11.3059	11.5293	11.4545	11.4987	0.0319636	2829.5	0.835848	0.953304	none
AKIP1	10.7045	10.728	10.9451	10.6028	10.6568	10.5959	-0.226189	1684.45	0.243053	0.649458	none
AKIRIN1	11.571	11.6357	11.3104	11.3165	11.3291	11.2946	-0.268205	2751.05	0.183397	0.596743	none
AKIRIN2	11.5472	11.4536	11.1657	11.1534	11.1183	11.1389	-0.372824	2500.24	0.0990349	0.482589	none
AKNA	10.7936	10.7959	10.8752	10.9844	10.9782	10.8606	0.098167	1893.09	0.528739	0.829079	none
AKR1A1	11.5909	11.564	11.9694	12.0121	12.0753	12.1187	0.481302	3894.17	0.0566121	0.402359	none
AKR1B1	13.6833	13.6787	13.684	13.5568	13.6016	13.5455	-0.125368	12657.1	0.262735	0.660438	none
AKR7A2	11.2721	11.2775	11.4223	11.679	11.6181	11.55	0.266485	2876.94	0.230531	0.640861	none
AKT1	14.5699	14.5991	14.696	14.6006	14.6866	14.664	0.0916561	25492.3	0.373488	0.740684	none
AKT1S1	11.6619	11.6864	11.7005	11.6716	11.7031	11.6994	0.0353706	3297.93	0.688726	0.899529	none
AKT2	12.5138	12.5883	12.6617	12.7073	12.6677	12.6593	0.0701271	6365.91	0.586585	0.855991	none
AKT3	12.4966	12.4665	12.6524	12.5352	12.1289	12.1224	-0.687781	5523.63	5.47e-08	1.84e-05	none
AKTIP	10.2015	10.2897	10.291	10.3225	10.2633	10.148	-0.131191	1222.75	0.3461	0.720046	none
ALAD	12.217	12.2685	12.9817	13.0172	12.8904	12.8419	0.285328	7038.53	0.450714	0.786319	none
ALAS1	13.1825	13.1569	13.6261	13.5332	13.4217	13.372	0.0031657	10840.2	0.989504	0.997391	none
ALCAM	13.3265	13.3282	12.9309	12.9911	12.8835	12.9819	-0.366698	8779.79	0.0999954	0.484153	none
ALDH16A1	11.8594	11.9563	11.8538	12.0199	12.149	12.11	0.337973	4100.9	0.00949231	0.181436	none
ALDH18A1	13.0349	12.9997	13.2686	13.0648	12.9204	12.9469	-0.265129	8477.82	0.0879178	0.465883	none
ALDH1A1	12.8686	12.8342	13.0727	12.8015	12.7574	12.7996	-0.196525	7455.85	0.212983	0.625237	none
ALDH1L2	10.1074	10.0392	10.2387	11.1158	10.4457	10.3953	-0.103213	1463.5	0.879007	0.966509	none
ALDH2	11.1019	11.1423	11.2394	11.3311	11.4154	11.4445	0.37861	2509.19	0.0134159	0.218374	none
ALDH3A2	12.7643	12.7816	12.7451	12.6902	12.7559	12.7352	-0.000391355	6869.62	0.996733	0.999024	none
ALDH3B1	11.5647	11.6675	11.5486	11.7471	11.6212	11.5937	-0.0466128	3163.98	0.741882	0.920608	none
ALDH4A1	11.9914	12.0274	12.1425	12.3024	12.2948	12.2652	0.257466	4650.01	0.141896	0.544598	none
ALDH5A1	11.741	11.7987	12.0384	12.0395	11.9667	11.9644	0.0867551	3915.81	0.644773	0.882236	none
ALDH6A1	11.6324	11.7112	11.5656	11.5616	11.5841	11.6397	-0.0122435	3143.19	0.922744	0.978625	none
ALDH7A1	12.9501	12.9398	13.1506	13.1515	13.0578	13.0721	0.0191896	8534.72	0.900571	0.972279	none
ALDH9A1	11.5791	11.5337	11.3461	11.5146	11.579	11.637	0.187766	2974.15	0.211768	0.624035	none
ALDOA	15.766	15.7098	15.4554	15.6119	15.7697	15.7358	0.174142	52632.7	0.283898	0.676821	none
ALDOB	6.0661	6.04624	6.15863	6.25685	6.141	6.11845	-0.0418601	71.0244	0.931887	0.981122	none
ALDOC	7.35071	7.3769	7.67496	7.8795	7.87209	7.82852	0.77765	215.134	0.144492	0.548057	none
ALG1	10.1457	10.1856	10.2876	10.3626	10.3748	10.365	0.223324	1255.91	0.169652	0.581816	none
ALG10	11.158	11.212	10.7035	10.6764	10.504	10.4651	-0.867866	1862.36	0.00313623	0.100604	none
ALG11	10.8935	10.8423	10.9286	10.8282	10.794	10.7753	-0.158524	1840.77	0.162202	0.573001	none
ALG12	10.5185	10.6638	10.3303	10.4599	10.5055	10.4824	-0.0114505	1450.24	0.952494	0.988526	none
ALG13	7.25208	7.34244	7.32758	7.36159	7.30505	7.33104	-0.0140664	160.049	0.953869	0.988982	none
ALG14	10.8627	10.8659	10.8924	10.8087	10.7061	10.7175	-0.260377	1799.5	0.0142812	0.224136	none
ALG2	9.55839	9.57743	9.60962	9.68127	9.52452	9.54326	-0.151333	768.09	0.284102	0.676834	none
ALG3	10.8011	10.7539	10.6242	10.7842	10.5553	10.5994	-0.298416	1657.04	0.0347313	0.332536	none
ALG5	9.82444	9.78827	10.1421	9.91842	9.83575	9.84543	-0.170872	959.886	0.443881	0.783869	none
ALG6	10.6889	10.771	10.832	10.7488	10.5783	10.6879	-0.227446	1690.48	0.0931109	0.474263	none
ALG8	10.3632	10.3514	10.1792	10.1849	10.1618	10.1775	-0.194973	1212.01	0.23714	0.645332	none
ALG9	11.1781	11.1873	11.3003	11.2903	11.2221	11.227	-0.0275734	2412.01	0.822082	0.949169	none
ALK	9.68946	9.65225	9.13862	9.08774	9.17695	9.22321	-0.490485	673.178	0.200144	0.612461	none
ALKAL2	5.28937	5.25169	5.25214	5.2203	5.2917	5.29829	0.434231	38.6746	0.334311	0.710264	none
ALKBH1	10.7666	10.8261	11.0292	10.7752	10.839	10.8773	0.00596723	1857.34	0.972715	0.994261	none
ALKBH2	9.3358	9.34333	9.35317	9.18102	9.36376	9.3702	0.129689	643.19	0.449161	0.785554	none
ALKBH3	10.1605	10.122	10.2643	10.2334	10.2395	10.1898	0.0343745	1179.45	0.804472	0.944793	none
ALKBH4	10.7113	10.734	10.9714	10.9856	10.945	10.975	0.177902	1909	0.358098	0.729043	none
ALKBH5	12.6535	12.6876	12.8259	12.7416	12.7935	12.7636	0.0802485	6874.14	0.51123	0.821333	none
ALKBH6	8.51634	8.71062	8.53783	8.51376	8.52568	8.53856	-0.104415	378.344	0.627466	0.874817	none
ALKBH7	9.99824	9.98312	10.2559	10.2354	10.2814	10.2366	0.248272	1159.57	0.23303	0.642419	none
ALKBH8	8.92178	8.98512	9.02028	8.92372	9.05786	8.99584	0.1443	507.441	0.363112	0.731505	none
ALMS1	11.0817	11.063	10.864	10.9761	10.9506	11.0627	0.0148772	2054.66	0.92575	0.979534	none
ALOX12B	6.3922	6.43157	6.63871	7.01096	6.7275	6.67659	0.219238	108.774	0.785561	0.938465	none
ALPK1	9.01817	8.97494	8.62609	8.71848	8.71258	8.79618	-0.221614	456.018	0.466022	0.795982	none
ALPK3	7.59609	7.72506	7.50589	7.5041	7.60879	7.57666	0.0182932	193.567	0.950883	0.987837	none
ALPL	9.30595	9.36643	9.60425	9.84552	9.91839	10.0383	0.82491	863.65	0.00987512	0.186874	none
ALS2	11.8877	11.8804	11.7971	11.7542	11.9004	11.96	0.165052	3735.36	0.172398	0.584998	none
ALS2CL	10.5949	10.6709	10.7996	10.862	10.9067	10.8284	0.231252	1767.32	0.189785	0.601648	none
ALYREF	13.1315	13.004	13.0977	12.9363	13.0436	13.0505	0.00307077	8462.91	0.981244	0.995438	none
AMACR	9.86214	9.80134	9.5448	9.5483	9.60017	9.51481	-0.286861	811.394	0.2305	0.640861	none
AMBP	8.00757	7.99788	8.04449	8.05702	8.25483	8.09927	0.433278	272.411	0.03884	0.349336	none
AMBRA1	11.5201	11.5808	11.5147	11.6168	11.6867	11.6397	0.17579	3096.23	0.111689	0.503415	none
AMD1	13.0213	13.0133	13.0824	12.8206	12.8481	12.9076	-0.179273	7945.72	0.233064	0.642419	none
AMDHD1	7.86164	7.79707	7.92421	7.82549	7.73622	7.7648	-0.330861	226.696	0.125223	0.523501	none
AMDHD2	10.1449	10.1276	10.299	10.505	10.5347	10.5795	0.501592	1347.13	0.0284429	0.30413	none
AMER1	9.55073	9.50358	9.6417	9.58677	9.61453	9.64946	0.12239	772.778	0.399641	0.756881	none
AMFR	13.0257	13.0095	12.8922	12.934	12.8564	12.8319	-0.199219	7799	0.0743944	0.443132	none
AMH	4.89835	4.91226	4.86219	4.91494	4.93843	4.91999	0.41765	30.131	0.41135	0.763966	none
AMIGO2	8.2608	8.35106	8.02306	7.68605	7.62191	7.64308	-1.54683	268.317	0.00103848	0.0505063	none
AMMECR1	9.53655	9.59097	9.69706	9.83292	9.62521	9.72161	0.00750586	818.568	0.971555	0.994142	none
AMMECR1L	11.8954	11.8542	11.9401	11.8201	11.737	11.7173	-0.253878	3646.84	0.0191604	0.257349	none
AMN1	8.33832	8.45714	8.33363	8.28319	8.19774	8.29085	-0.300051	320.717	0.164491	0.575539	none
AMOT	12.0796	12.013	11.396	11.5877	11.7383	11.8044	-0.0595297	3598.51	0.849729	0.958049	none
AMOTL1	12.0545	12.0168	12.004	11.9279	12.0294	12.0496	0.062541	4138.99	0.563465	0.846371	none
AMOTL2	12.3713	12.4174	12.7316	12.7012	12.775	12.7626	0.324722	6415.19	0.117116	0.511316	none
AMPD2	11.6426	11.5279	11.8368	12.0182	12.0693	12.1183	0.527966	3839.73	0.0256293	0.291337	none
AMPD3	11.8333	11.8639	11.7421	11.6286	11.5331	11.5262	-0.408716	3332.66	0.00607707	0.14427	none
AMT	8.84737	8.89169	8.91168	9.14585	9.08795	9.0734	0.278851	514.971	0.239034	0.646496	none
AMY2B	5.80821	5.7729	5.81411	5.83512	5.87194	5.81796	0.289926	56.7033	0.439041	0.77953	none
AMZ2	12.5706	12.545	12.5978	12.6548	12.5705	12.6061	-0.00702881	6173	0.945268	0.986523	none
ANAPC1	12.7194	12.7384	12.5991	12.6022	12.5263	12.5807	-0.184387	6348.4	0.134505	0.537143	none
ANAPC10	9.16479	9.12336	9.17064	9.05111	9.1646	9.08767	-0.00423776	560.025	0.97904	0.995438	none
ANAPC11	11.4577	11.4317	11.6399	11.6671	11.7617	11.7163	0.30951	3158.23	0.0609835	0.413945	none
ANAPC13	10.652	10.6505	10.8984	10.7257	10.7638	10.7469	0.0330482	1717.09	0.846177	0.95587	none
ANAPC15	10.5875	10.6774	10.4165	10.4392	10.4435	10.4414	-0.170566	1457.64	0.34052	0.716153	none
ANAPC16	11.0554	11.0853	11.3148	11.1379	11.0542	11.1771	-0.0620028	2263.77	0.719224	0.911806	none
ANAPC4	11.604	11.6278	11.6703	11.5322	11.5271	11.5301	-0.137654	3070.89	0.227003	0.637269	none
ANAPC5	10.6672	10.7413	10.6028	10.5132	10.5901	10.5774	-0.0917167	1573.69	0.553884	0.842202	none
ANAPC7	11.8878	11.8723	12.0701	11.8476	11.9247	11.9282	0.00527786	3891.28	0.971219	0.994142	none
ANGEL1	9.12092	9.23671	8.9978	9.06896	9.22166	9.14029	0.157172	563.756	0.435188	0.776718	none
ANGEL2	11.2243	11.2312	11.2954	11.0575	11.0099	11.1102	-0.250927	2293.65	0.110812	0.50266	none
ANGPTL2	15.6286	15.6413	15.4331	15.5506	15.6012	15.5519	0.0162115	48689.2	0.903219	0.973286	none
ANGPTL6	8.35169	8.47502	8.64627	8.55147	8.53741	8.61788	0.166683	372.86	0.514209	0.823034	none
ANGPTL8	6.91584	6.88581	6.97753	7.27392	7.2952	7.18546	0.829315	142.573	0.103975	0.491367	none
ANK1	8.2547	8.11774	9.80584	10.0081	9.01521	9.00839	-0.726567	728.543	0.596705	0.861474	none
ANKFY1	12.2937	12.3424	12.3944	12.4529	12.465	12.4713	0.156111	5430.02	0.184187	0.597388	none
ANKH	10.8715	10.9356	10.8002	10.2774	10.6835	10.7085	-0.098724	1721.48	0.749095	0.923086	none
ANKHD1	11.5844	11.4978	11.6005	11.7141	11.6681	11.758	0.187862	3198.67	0.190563	0.602432	none
ANKIB1	11.8527	11.7602	11.809	11.772	11.697	11.7221	-0.150353	3494.8	0.141297	0.543827	none
ANKLE1	6.37653	6.36059	6.28824	6.35216	6.33647	6.31831	-0.10746	81.0925	0.739534	0.919847	none
ANKLE2	12.186	12.1469	12.2022	12.1219	12.1368	12.1592	-0.0274347	4574.64	0.775766	0.935022	none
ANKMY2	11.1379	11.1256	11.3199	11.2746	11.3698	11.4188	0.301221	2494.44	0.0441526	0.368128	none
ANKRA2	10.1622	10.1671	10.3281	10.3238	10.2034	10.1847	-0.101999	1203.36	0.520269	0.825517	none
ANKRD1	11.658	11.5455	12.1413	11.1434	11.4221	11.4417	-0.423484	3186.78	0.252776	0.655835	none
ANKRD10	12.8632	12.947	13.1555	13.4224	13.2548	13.2465	0.209431	9252.65	0.402958	0.757426	none
ANKRD11	13.8038	13.8119	13.6583	13.8655	13.8083	13.8807	0.0917235	14348.1	0.487111	0.807065	none
ANKRD12	12.3154	12.2871	12.374	12.4268	12.428	12.457	0.147791	5346.58	0.193934	0.60657	none
ANKRD13A	12.0688	12.0972	12.1001	12.1548	12.0857	12.0848	-0.0338861	4387.45	0.722886	0.912927	none
ANKRD13B	10.8499	10.8653	10.8326	10.7541	10.7934	10.8056	-0.047685	1805.27	0.679536	0.896931	none
ANKRD13C	9.62164	9.62093	9.69078	9.7231	9.66845	9.77575	0.117659	824.044	0.42839	0.772652	none
ANKRD13D	9.34939	9.40536	9.54159	9.49836	9.54643	9.46983	0.118361	711.114	0.503081	0.816829	none
ANKRD16	9.28589	9.34805	9.29816	9.24324	9.55482	9.35775	0.348454	656.924	0.0483951	0.382507	none
ANKRD17	12.6475	12.6073	12.5405	12.6231	12.56	12.6121	-0.0308953	6206.09	0.764333	0.929405	none
ANKRD2	7.00488	7.06361	7.23637	7.01298	7.03621	6.92287	-0.453364	134.221	0.225081	0.635313	none
ANKRD22	9.02126	8.94524	9.10361	9.10708	9.02798	8.95949	-0.118952	523.512	0.512609	0.822034	none
ANKRD23	6.55697	6.62412	6.68999	6.45296	6.62856	6.43519	-0.258689	96.4325	0.59926	0.862194	none
ANKRD26	9.73094	9.73299	9.66834	9.65086	9.8073	9.72714	0.142129	844.709	0.298924	0.686735	none
ANKRD27	11.8334	11.7669	11.6146	11.7513	12.1841	12.2291	0.759057	3927.84	6.49e-08	2.08e-05	none
ANKRD28	11.9334	11.9216	11.6769	11.7902	11.7344	11.7422	-0.163394	3583.69	0.309054	0.693922	none
ANKRD29	8.21044	8.24088	8.49966	8.48538	8.41273	8.56564	0.317839	344.146	0.302556	0.689519	none
ANKRD33B	14.6335	14.6044	14.2393	14.2535	14.1398	14.1542	-0.482985	21166.4	0.0268038	0.294846	none
ANKRD34A	4.78562	4.83027	4.7818	4.83353	4.81978	4.78133	-0.110331	28.0513	0.84121	0.955197	none
ANKRD37	6.03516	6.21336	6.26178	6.21696	6.25327	6.31195	0.584033	75.7452	0.298279	0.686735	none
ANKRD39	9.69716	9.76566	9.80615	9.84888	9.78981	9.79545	0.0230264	882.803	0.873156	0.965088	none
ANKRD40	12.1551	12.1329	12.2968	12.1598	12.1273	12.152	-0.0800054	4618.92	0.518786	0.824939	none
ANKRD42	10.4717	10.4906	10.5232	10.5483	10.605	10.6606	0.224088	1503.19	0.0470613	0.377639	none
ANKRD44	10.5802	10.549	11.1463	10.9548	10.7549	10.8247	-0.0856185	1832.19	0.779407	0.936247	none
ANKRD46	10.2626	10.2186	10.384	10.2222	10.134	10.1479	-0.250661	1204.8	0.0854308	0.461484	none
ANKRD49	8.28462	8.29593	8.45355	8.35807	8.22089	8.18383	-0.409387	317.51	0.0524453	0.391243	none
ANKRD50	12.014	11.9718	11.6034	11.9881	12.0026	12.084	0.226159	3989.78	0.296196	0.684711	none
ANKRD52	12.0103	11.9931	11.4851	11.6336	11.5032	11.5613	-0.459615	3415.69	0.0825901	0.455904	none
ANKRD53	4.76245	4.7155	4.68953	4.68194	4.73101	4.68137	-0.100873	26.3383	0.870147	NA	none
ANKRD54	11.2453	11.1939	10.8466	10.912	10.8495	10.8883	-0.342076	2066.57	0.136017	0.538583	none
ANKRD6	9.06689	9.16729	8.86308	8.877	9.0836	8.97888	0.0683605	519.339	0.788485	0.939495	none
ANKRD61	6.32678	6.24718	6.1469	6.26833	6.22803	6.33701	0.210696	77.3671	0.639835	0.880497	none
ANKRD63	6.65749	6.64008	6.69785	6.89684	6.77332	6.82359	0.328026	109.343	0.448066	0.785122	none
ANKRD9	12.7328	12.7057	12.7629	12.8173	12.786	12.7372	0.0102766	6927.19	0.921025	0.978363	none
ANKS1A	11.7768	11.7877	12.046	12.0623	12.0822	12.0523	0.231577	4043.48	0.220253	0.632271	none
ANKS3	11.283	11.3843	11.2419	11.3215	11.195	11.196	-0.195793	2476.54	0.0989579	0.482571	none
ANKS4B	8.56455	8.54071	8.5713	8.51872	8.27393	8.35805	-0.617181	358.97	0.000335044	0.0229849	none
ANKS6	11.3688	11.3459	11.0541	11.1942	11.2369	11.1829	-0.0657441	2418.18	0.725315	0.913318	none
ANKZF1	10.9127	10.9462	11.0818	11.026	11.0678	11.1124	0.167719	2089.52	0.215635	0.626863	none
ANLN	14.3487	14.3433	13.8275	13.7327	13.7067	13.7435	-0.602277	16531.8	0.0405128	0.354507	none
ANO1	12.7772	12.7248	12.9445	12.9637	12.9313	12.9309	0.118687	7565.16	0.442577	0.782362	none
ANO10	10.0643	10.0496	9.92024	10.0923	9.85248	10.0019	-0.200277	1026.47	0.231077	0.641188	none
ANO6	13.7489	13.6909	13.5994	13.5234	13.3551	13.39	-0.437862	12137.3	0.00140236	0.0623252	none
ANO8	10.1588	10.2178	10.2216	10.5069	10.3692	10.3799	0.163549	1280.47	0.441366	0.781272	none
ANO9	9.14282	9.20529	9.53886	9.6895	9.33524	9.40478	-0.104344	686.886	0.755741	0.925494	none
ANP32A	13.4457	13.4115	13.6578	13.4228	13.5282	13.514	0.0507048	11602.7	0.737875	0.918903	none
ANP32B	14.5672	14.5162	14.8216	14.5758	14.612	14.6092	-0.0261613	25255.5	0.87383	0.965088	none
ANP32E	13.206	13.197	13.5786	13.295	13.2859	13.276	-0.0803873	10222.9	0.685288	0.898375	none
ANPEP	6.69878	6.76505	7.08489	7.16482	7.1303	7.19912	0.839974	136.889	0.211624	0.624035	none
ANTXR1	9.5671	9.56744	9.5321	9.75148	9.65263	9.59202	0.0290877	784.751	0.872878	0.965038	none
ANTXR2	11.5557	11.6009	11.2543	11.5091	11.3958	11.4079	-0.147379	2826.39	0.434828	0.776507	none
ANXA1	15.2086	15.1583	15.3028	15.1135	15.0681	15.0675	-0.206827	36571	0.0881424	0.466123	none
ANXA10	10.8884	10.9097	10.9384	10.7693	10.3826	10.3525	-0.933698	1729.88	4.82e-12	4.22e-09	none
ANXA11	12.2031	12.2524	12.1479	12.2911	12.3059	12.2617	0.0968671	4857.39	0.40016	0.756881	none
ANXA2	17.5697	17.5607	17.7605	17.836	17.6758	17.6757	-0.0201788	211008	0.901681	0.972599	none
ANXA3	13.3745	13.3013	12.8537	12.7231	12.7752	12.7604	-0.5391	8317.33	0.0669866	0.428739	none
ANXA4	13.1243	13.1	12.945	13.1997	13.0337	13.0593	-0.0801338	8669.77	0.577668	0.852016	none
ANXA5	15.0616	15.0364	14.8917	14.9574	14.8578	14.8913	-0.181564	31735.7	0.127909	0.52653	none
ANXA6	12.4959	12.4612	12.3989	12.3806	12.3628	12.3419	-0.136068	5439.39	0.202411	0.614382	none
ANXA7	12.8942	12.8725	12.937	12.9469	12.8021	12.8488	-0.141836	7566.86	0.134652	0.537143	none
ANXA8L1	15.2394	15.1693	15.5171	15.0125	14.9785	14.954	-0.452183	36995.6	0.0359747	0.337637	none
AOC2	9.15165	9.21094	8.86149	8.88262	9.01038	9.04054	-0.030898	528.308	0.911796	0.975782	none
AP1AR	9.66879	9.65495	9.39821	9.45838	9.35055	9.38854	-0.382024	726.009	0.0762994	0.447684	none
AP1B1	13.14	13.1932	13.1477	13.2416	13.184	13.1901	0.00910375	9303.92	0.926621	0.979534	none
AP1G1	13.2769	13.2611	13.3301	13.3265	13.3334	13.3482	0.0670791	10180.3	0.458624	0.791578	none
AP1G2	11.2544	11.3487	11.2913	11.5101	11.5941	11.5392	0.356517	2772.45	0.0272108	0.297342	none
AP1M1	13.5493	13.5439	13.6388	13.5843	13.4667	13.4437	-0.200369	11920.3	0.0374546	0.344597	none
AP1M2	6.48162	6.4353	6.93455	7.08403	6.56142	6.68435	-0.728132	115.222	0.380463	0.745856	none
AP1S1	12.7447	12.775	12.8693	12.9232	12.8781	12.8685	0.0692949	7363.24	0.584557	0.854897	none
AP1S2	10.9615	10.9723	10.803	10.7262	10.5827	10.6877	-0.41979	1790.51	0.0177618	0.251109	none
AP1S3	11.7553	11.7505	11.5351	11.5443	11.3517	11.4319	-0.441726	3061.02	0.00822417	0.168218	none
AP2A1	12.9237	12.985	12.7383	12.9103	13.0178	13.037	0.216205	7873.25	0.133074	0.535881	none
AP2A2	12.7571	12.8474	12.6802	12.8491	12.8617	12.8321	0.0990621	7170.47	0.432032	0.775166	none
AP2B1	13.4476	13.4322	13.2915	13.4181	13.4838	13.4671	0.122181	11008.3	0.294139	0.683243	none
AP2M1	14.3223	14.3001	14.3988	14.432	14.4826	14.4349	0.149521	21592.4	0.175424	0.588558	none
AP2S1	11.8238	11.919	12.0671	12.0235	12.0135	12.0094	0.0810101	4042.96	0.591297	0.858032	none
AP3B1	12.88	12.8328	12.8828	12.9317	12.846	12.8663	-0.0424876	7507.11	0.656936	0.887602	none
AP3D1	13.9078	13.9505	13.9908	14.0631	14.0617	14.0211	0.0986465	16401.9	0.382758	0.747034	none
AP3M1	12.0814	12.0977	12.1372	12.1107	12.117	12.1325	0.0294724	4429.9	0.739822	0.919847	none
AP3M2	10.1918	10.1611	10.2432	10.0708	10.0218	10.1041	-0.199663	1126.23	0.180951	0.594545	none
AP3S1	10.9831	11.0028	10.9717	11.0295	10.9064	10.933	-0.135747	2009.33	0.174625	0.587734	none
AP3S2	11.2533	11.2846	11.4084	11.282	11.3753	11.3733	0.111879	2578.52	0.371307	0.739578	none
AP4B1	9.35707	9.40438	9.41349	9.49637	9.5715	9.57759	0.320521	713.049	0.0293296	0.309089	none
AP4E1	11.4775	11.5268	11.4681	11.4627	11.439	11.4745	-0.0461414	2847.2	0.637443	0.879498	none
AP4M1	10.2333	10.3718	10.4008	10.3577	10.4349	10.4428	0.175945	1330.68	0.209452	0.62169	none
AP4S1	9.40897	9.4303	9.41095	9.29347	9.34255	9.31622	-0.123397	661.65	0.422216	0.770095	none
AP5B1	9.50658	9.50374	9.52165	9.89865	9.78969	9.75917	0.302265	825.682	0.260338	0.659003	none
AP5M1	11.243	11.2623	10.9797	11.0195	11.0123	10.962	-0.255836	2184.35	0.176247	0.588623	none
AP5S1	10.8774	10.828	10.9704	10.9545	11.0366	11.0576	0.240481	1991.63	0.0589349	0.406883	none
AP5Z1	11.0741	11.1051	11.0776	11.0722	11.2554	11.1801	0.234315	2243.38	0.0211247	0.26689	none
APAF1	11.8883	11.9305	11.6865	11.8574	11.7863	11.8363	-0.0552552	3655.09	0.714314	0.910193	none
APBA3	10.2289	10.3034	10.4423	10.5526	10.545	10.4524	0.200588	1382.88	0.321772	0.700635	none
APBB1	8.83021	8.81918	9.44462	9.49833	9.53223	9.53462	0.67833	665.591	0.135282	0.537695	none
APBB2	12.384	12.4079	12.4745	12.4341	12.2534	12.3176	-0.229837	5340.52	0.0235829	0.279289	none
APBB3	9.20568	9.27155	9.39589	9.26149	9.52297	9.5168	0.48934	666.213	0.0040967	0.117385	none
APC	13.0023	12.9604	12.8903	12.9723	13.0302	13.084	0.161892	8150.61	0.116375	0.510379	none
APC2	7.7783	7.66524	7.5092	7.6805	7.68537	7.76713	0.208173	207.211	0.500013	0.81473	none
APCDD1	8.06612	8.14408	7.66753	7.84057	8.07142	7.91515	0.141301	254.675	0.741921	0.920608	none
APEH	11.9345	11.9292	12.0499	12.2228	12.228	12.23	0.308681	4430.19	0.0757388	0.446289	none
APEX1	14.3394	14.317	14.4798	14.2829	14.3617	14.3498	-0.00268634	20998.4	0.983092	0.995958	none
APEX2	9.4899	9.57751	9.76633	9.67941	9.66895	9.66218	0.0640954	802.515	0.744639	0.921476	none
APH1A	13.1097	13.1157	13.4589	13.392	13.3683	13.3929	0.159517	10231.8	0.426221	0.771399	none
APH1B	9.67783	9.72499	9.61541	9.79551	9.62695	9.69643	-0.0869467	827.832	0.587457	0.856567	none
API5	12.3523	12.3595	12.2113	12.0802	12.0657	12.1411	-0.252992	4747.23	0.1343	0.537143	none
APIP	11.2427	11.2025	11.5026	11.3534	11.4739	11.3963	0.176458	2650.38	0.325778	0.702777	none
APLF	7.65276	7.6868	7.53682	7.61154	7.67299	7.67729	0.171361	200.131	0.473362	0.799119	none
APLN	6.33912	6.38858	6.4447	6.32531	6.42036	6.4335	0.293267	84.4154	0.397854	0.755906	none
APLP2	17.261	17.2432	17.2249	17.406	17.3188	17.3234	0.0548443	161263	0.654678	0.886276	none
APMAP	12.9888	12.9892	13.1242	13.0287	12.9474	12.9531	-0.135857	8237.61	0.223894	0.635001	none
APOBR	6.19752	6.18935	6.13908	6.16597	6.20872	6.221	0.265538	73.0165	0.403782	0.758107	none
APOE	6.22076	6.25569	6.51469	6.5915	6.42548	6.54592	0.407129	89.8551	0.566011	0.846852	none
APOL3_1	5.93796	5.84134	5.93732	5.9391	5.77417	5.7715	-1.26153	59.314	0.0022303	0.083332	none
APOLD1	7.81942	7.84778	7.90153	7.93986	7.69767	7.70637	-0.577387	227.91	0.00690501	0.152376	none
APOM	7.79657	7.8735	7.86166	7.81592	7.8893	7.90351	0.182505	232.227	0.349142	0.722795	none
APOO	10.5238	10.4739	10.8367	10.5438	10.4924	10.4796	-0.215792	1523.91	0.30815	0.69314	none
APOOL	9.17681	9.20714	9.31265	9.21962	9.17058	9.21463	-0.0816092	596.057	0.602829	0.863899	none
APOPT1	10.3744	10.4011	10.4021	10.3575	10.3844	10.4581	0.0699965	1348.56	0.534657	0.833251	none
APP	14.1026	14.0804	14.1077	14.1764	14.0782	14.0651	-0.0729133	17593.4	0.43477	0.776507	none
APPBP2	12.0267	11.9971	11.8097	11.82	11.8139	11.8553	-0.13905	3804.93	0.373432	0.740684	none
APPL1	11.587	11.6226	11.5599	11.4194	11.4055	11.5069	-0.15731	2941.33	0.27841	0.673345	none
APPL2	10.5822	10.582	10.334	10.283	10.36	10.3289	-0.202686	1375.28	0.333072	0.709361	none
APRT	11.8766	11.8927	12.165	12.074	12.131	12.159	0.223769	4273.07	0.203604	0.615162	none
APTX	9.39662	9.43067	9.43399	9.36932	9.40978	9.40352	-0.00295522	679.258	0.981831	0.995684	none
AQP1	9.24704	9.19317	9.2812	9.16359	9.88183	9.98765	1.41082	767.672	2.4e-20	1.58e-16	UP
AQP11	6.59319	6.64216	6.56536	6.50747	6.48441	6.53891	-0.369396	94.5539	0.273265	0.667902	none
AQR	12.1943	12.1331	12.1738	12.235	12.1187	12.1753	-0.0615814	4617.38	0.551887	0.841337	none
ARAF	11.315	11.3421	11.2697	11.259	11.2812	11.3536	0.0361931	2529.27	0.741811	0.920608	none
ARAP1	11.9102	11.9249	11.8912	12.1869	12.095	12.111	0.194029	4183.59	0.272403	0.667188	none
ARAP2	8.92007	8.95589	9.32025	9.2024	9.08931	9.02695	-0.123665	552.005	0.668163	0.891533	none
ARCN1	13.2826	13.2442	13.3607	13.3473	13.2912	13.2874	-0.0328699	10109.7	0.752366	0.924411	none
AREG	7.02031	7.05898	7.19508	7.46325	7.22187	7.13546	-0.0874157	150.198	0.860667	0.962766	none
AREL1	12.1138	12.1726	12.1437	12.17	12.2882	12.2815	0.220824	4700.2	0.0141337	0.222496	none
ARF1	14.8613	14.8693	14.9518	14.8936	14.8479	14.8511	-0.0715143	30155.9	0.436324	0.77756	none
ARF2	12.1423	12.1357	12.2852	12.0848	12.0781	12.0484	-0.167932	4494.25	0.206331	0.618232	none
ARF3	13.2344	13.2594	13.3641	13.4436	13.3833	13.3514	0.0621801	10392.7	0.649525	0.883865	none
ARF4	13.8914	13.9371	13.886	13.8822	13.7893	13.8275	-0.145371	14978.7	0.0906179	0.470512	none
ARF5	9.62918	9.57627	9.62098	9.75977	9.59642	9.78321	0.0912671	813.277	0.623775	0.873498	none
ARF6	14.3828	14.3187	14.4379	14.4635	14.3196	14.3505	-0.106662	21338.6	0.332482	0.70895	none
ARFGAP1	10.7312	10.7993	10.8298	10.8603	10.8553	10.8587	0.089668	1813.13	0.452923	0.787735	none
ARFGAP2	11.7748	11.8016	12.028	11.9895	11.9947	12.0249	0.174681	3940.81	0.296471	0.684788	none
ARFGAP3	12.1234	12.1325	11.7558	11.9467	11.7942	11.8091	-0.332759	3945.58	0.0977808	0.47914	none
ARFGEF1	13.4933	13.4395	13.3265	13.4012	13.2664	13.2709	-0.239399	10600.5	0.0376105	0.344783	none
ARFGEF2	12.7962	12.7394	13.1061	13.1163	13.1016	13.1197	0.252072	8284.19	0.238928	0.646449	none
ARFGEF3	10.2824	10.2676	10.1128	10.3111	10.1045	10.1297	-0.24448	1183.06	0.115421	0.508267	none
ARFIP1	11.0934	11.1026	11.0896	11.0716	10.9811	10.9821	-0.188479	2128.45	0.0430732	0.364276	none
ARFIP2	11.4439	11.512	11.5616	11.518	11.5342	11.5366	0.0434154	2934.31	0.687391	0.899285	none
ARFRP1	11.9142	11.9257	12.2481	12.245	12.1668	12.1666	0.116376	4469.98	0.580417	0.853398	none
ARG2	11.3691	11.3623	11.8491	11.864	11.5253	11.5658	-0.158665	3154.57	0.575215	0.850687	none
ARGLU1	11.7766	11.8126	11.6671	11.718	11.7857	11.7046	0.00141098	3435.29	0.990906	0.997485	none
ARHGAP1	11.8767	11.9648	12.1432	12.228	12.1994	12.2239	0.245294	4452.31	0.198192	0.611021	none
ARHGAP10	10.0574	10.05	10.1576	10.0581	10.1197	10.0046	-0.0348115	1080.14	0.806625	0.945471	none
ARHGAP11A	14.1998	14.2128	13.7056	13.5996	13.6347	13.6361	-0.529938	15154.9	0.0679915	0.430329	none
ARHGAP12	12.4841	12.4791	12.2946	12.3395	12.3424	12.3355	-0.104688	5343.37	0.450734	0.786319	none
ARHGAP17	12.2177	12.2608	12.0615	12.2132	12.2424	12.221	0.0670997	4724.79	0.612793	0.866859	none
ARHGAP18	11.2587	11.1913	11.5934	11.7193	11.8021	11.8106	0.568905	3128.26	0.0343958	0.331409	none
ARHGAP19	10.4778	10.5141	10.783	10.8083	10.6753	10.6695	0.0277079	1627.06	0.898502	0.971989	none
ARHGAP21	12.889	12.8364	12.8685	12.8369	12.8095	12.8599	-0.0371638	7385.86	0.680671	0.897086	none
ARHGAP22	8.85458	8.96195	9.01458	9.01508	9.04115	8.99364	0.122293	506.568	0.496278	0.812064	none
ARHGAP23	10.2057	10.3469	10.425	10.6518	10.703	10.7884	0.581676	1507.88	0.013959	0.222312	none
ARHGAP24	8.8944	8.88018	9.3807	9.49292	9.26002	9.21453	0.0771423	606.53	0.847626	0.957024	none
ARHGAP26	10.3643	10.3806	10.4431	10.4372	10.4036	10.486	0.0713361	1370.71	0.560378	0.844975	none
ARHGAP27	12.5517	12.5541	12.6126	12.6279	12.5961	12.5762	-0.00148975	6152.96	0.987623	0.997173	none
ARHGAP28	10.8488	10.841	10.9436	10.652	10.7101	10.7887	-0.135848	1789.31	0.438503	0.779313	none
ARHGAP29	13.9146	13.9163	13.5741	13.6182	13.6536	13.6635	-0.175029	13665.8	0.38002	0.745856	none
ARHGAP31	11.4473	11.3557	11.1435	11.0972	11.0615	11.1199	-0.31183	2388.59	0.125383	0.523536	none
ARHGAP32	10.7987	10.8191	10.9092	10.9991	10.9125	10.9075	0.0445724	1904.03	0.762907	0.928991	none
ARHGAP33	9.94476	10.0046	9.66195	9.83921	9.93973	9.91419	0.108735	952.554	0.615027	0.868646	none
ARHGAP35	13.2574	13.2603	13.2363	13.2619	13.2931	13.3293	0.0920844	9903.77	0.256635	0.656819	none
ARHGAP39	10.3782	10.4288	10.3151	10.461	10.4654	10.4788	0.136748	1374.05	0.29872	0.686735	none
ARHGAP42	11.7356	11.7217	11.9057	11.8137	11.6468	11.6717	-0.231336	3457.42	0.0836159	0.4586	none
ARHGAP44	7.33134	7.38512	6.985	7.09004	7.30765	7.36441	0.45802	156.667	0.367238	0.734703	none
ARHGAP45	11.8556	11.9566	12.0053	12.0056	11.8539	11.8834	-0.148247	3902.28	0.223477	0.634674	none
ARHGAP5	12.5449	12.548	12.3897	12.4447	12.411	12.4201	-0.112073	5645.55	0.366302	0.733608	none
ARHGAP6_1	9.34507	9.28889	8.53548	8.90127	8.96745	8.89387	-0.308625	537.734	0.504091	0.8171	none
ARHGAP9	7.62259	7.54234	7.21076	7.25306	7.59198	7.51769	0.446705	181.926	0.359635	0.730152	none
ARHGDIA	14.9565	15.0169	15.1174	15.1202	15.0362	15.0443	-0.0234082	33947.5	0.846181	0.95587	none
ARHGDIB	13.1247	13.1324	12.5851	12.5809	12.6741	12.6386	-0.380827	7312.73	0.191667	0.603644	none
ARHGEF1	12.404	12.4803	12.5844	12.6371	12.6485	12.6033	0.155741	6062.08	0.285052	0.677449	none
ARHGEF10	11.0168	11.0906	10.9373	11.0189	11.0815	11.0926	0.121136	2108.82	0.32396	0.70147	none
ARHGEF10L	12.1381	12.1698	12.163	12.3172	12.4405	12.3821	0.346682	4971.32	0.00828739	0.168833	none
ARHGEF11	10.9254	10.9636	11.0513	11.1387	11.1071	11.1595	0.191543	2140.96	0.202671	0.614582	none
ARHGEF12	11.1441	11.1461	10.9282	10.9408	10.944	10.9857	-0.140091	2080.02	0.410163	0.762762	none
ARHGEF12_1	13.2785	13.2983	12.8698	13.0084	12.8988	12.9372	-0.341887	8614.36	0.116826	0.511141	none
ARHGEF16	9.20229	9.23173	9.47387	9.77669	9.72021	9.71684	0.538188	763.183	0.113269	0.505961	none
ARHGEF17	12.1157	12.1559	11.9212	11.8972	11.9743	11.9719	-0.0925654	4134.51	0.582016	0.853893	none
ARHGEF18	12.0981	12.1254	12.1682	12.3589	12.2874	12.2438	0.11998	4771.89	0.448507	0.785141	none
ARHGEF19	4.2369	4.24116	4.23677	4.27312	4.28675	4.31638	1.02667	19.4046	0.098169	NA	none
ARHGEF2	13.4626	13.4784	13.3562	13.5808	13.6879	13.7088	0.3596	12059.2	0.00669843	0.150362	none
ARHGEF28	10.8578	10.8488	10.9434	10.9143	10.7627	10.8253	-0.172578	1860.69	0.139791	0.5425	none
ARHGEF3	8.57013	8.71823	8.98989	9.1286	8.89133	9.0276	0.193587	487.714	0.599722	0.862309	none
ARHGEF37	9.15108	9.14621	8.7914	9.20237	9.23257	9.20772	0.292387	566.552	0.306651	0.691403	none
ARHGEF39	11.0314	11.0298	10.9715	10.8855	11.0206	10.8849	-0.0463308	2011.5	0.746084	0.921968	none
ARHGEF40	13.1873	13.2056	13.478	13.4371	13.4361	13.3989	0.132025	10566.5	0.458162	0.7913	none
ARHGEF5	12.4074	12.4441	12.8287	12.7623	12.714	12.6435	0.0844751	6436.95	0.711096	0.909253	none
ARHGEF6	10.0376	10.0145	9.90083	10.0642	9.91027	9.96547	-0.131359	1013.92	0.375987	0.741709	none
ARHGEF7	11.8078	11.7875	11.772	11.8579	12.0295	11.9379	0.294832	3749.07	0.00645396	0.148406	none
ARHGEF9	10.0978	10.0469	10.2654	10.0129	9.91736	9.89319	-0.396591	1062.8	0.0261049	0.292003	none
ARID1A	13.1248	13.1367	13.2449	13.2278	13.2476	13.2872	0.132761	9503.44	0.231931	0.641256	none
ARID1B	11.6436	11.5455	11.5416	11.6916	11.6569	11.6496	0.0768868	3156.52	0.543399	0.837056	none
ARID2	11.821	11.7686	11.6909	11.6457	11.6892	11.7371	-0.0341671	3392.49	0.793529	0.941426	none
ARID3A	11.3243	11.2965	11.6334	11.8837	11.5786	11.5184	-0.023864	3043.8	0.93293	0.981779	none
ARID3B	8.39753	8.41886	8.49988	8.47126	8.3158	8.32076	-0.347905	340.241	0.0482905	0.3824	none
ARID4A	11.251	11.1894	11.193	11.1838	11.1669	11.1856	-0.0489099	2345.26	0.625366	0.874526	none
ARID4B	11.5539	11.5893	11.3208	11.3465	11.3538	11.4172	-0.125343	2777.01	0.48524	0.806199	none
ARID5A	9.09545	9.10426	9.40672	9.21086	9.24219	9.16858	-0.0143092	595.253	0.952186	0.988488	none
ARID5B	12.2839	12.3635	12.5275	12.5606	13.0046	13.0573	0.946783	6666.78	2.07e-08	7.77e-06	none
ARIH1	12.4	12.3555	12.4335	12.4158	12.3211	12.3262	-0.128054	5318.58	0.166232	0.576831	none
ARIH2	12.2696	12.2424	12.3196	12.2714	12.2168	12.2304	-0.0863854	4902.34	0.350924	0.72409	none
ARIH2OS	6.25477	6.16707	6.19745	6.15137	6.10665	6.22745	-0.159532	73.1373	0.695834	0.902793	none
ARL1	12.8069	12.7879	12.3719	12.3865	12.3106	12.3433	-0.463113	5943.12	0.05675	0.402359	none
ARL10	10.5813	10.5317	10.7121	10.6474	10.5759	10.5662	-0.0890223	1558.19	0.526122	0.829019	none
ARL11	5.4262	5.30323	5.34417	5.33023	5.25528	5.28695	-0.943495	40.5382	0.07007	0.432905	none
ARL13B	10.1138	10.0981	10.0463	9.85568	9.91497	9.9465	-0.198398	1027.28	0.282368	0.676696	none
ARL14EP	11.653	11.6236	11.4551	11.1114	11.1552	11.2542	-0.473912	2727.63	0.0670105	0.428739	none
ARL15	8.40201	8.41173	8.2661	8.45693	8.34068	8.40649	-0.0333265	334.48	0.877399	0.965976	none
ARL16	9.78895	9.44102	9.7742	9.8522	9.83983	9.75356	0.140581	866.993	0.579425	0.852715	none
ARL2	11.2858	11.3104	11.1028	11.1229	11.2911	11.2385	0.094996	2403.44	0.547616	0.839028	none
ARL2BP	12.2281	12.204	11.9261	11.9333	11.9195	12.019	-0.186387	4246.36	0.342836	0.718219	none
ARL3	11.3559	11.2857	11.469	11.3044	11.3279	11.2101	-0.14702	2575.51	0.312264	0.69528	none
ARL4A	10.5543	10.5439	10.3492	10.5137	10.4382	10.3882	-0.146801	1418.35	0.350647	0.723859	none
ARL4C	9.75898	9.80177	9.90171	9.84675	9.80957	9.78972	-0.0573793	903.996	0.68458	0.898061	none
ARL4D	9.67974	9.78025	9.57434	9.58061	9.77735	9.74716	0.208901	830.262	0.235221	0.643702	none
ARL5A	10.7178	10.6065	10.3323	10.3575	10.3464	10.3856	-0.276133	1426.46	0.234874	0.643362	none
ARL5B	10.993	10.9771	10.7359	10.8287	10.6091	10.7623	-0.357476	1824.52	0.0532311	0.394111	none
ARL6	8.35975	8.56819	8.43558	8.61252	8.46323	8.44903	-0.111856	359.811	0.645704	0.88305	none
ARL6IP1	14.2547	14.2349	13.9906	13.9799	13.9078	13.8804	-0.36648	17061.4	0.0343367	0.331082	none
ARL6IP4	11.237	11.2379	11.4965	11.4641	11.5311	11.4576	0.218418	2732.01	0.233205	0.642419	none
ARL6IP5	11.9708	11.9464	11.8435	11.9188	11.729	11.7928	-0.267522	3750.3	0.0192883	0.257349	none
ARL6IP6	11.042	11.202	11.2046	11.0623	10.9326	11.0103	-0.277644	2170.62	0.0572322	0.402787	none
ARL8A	11.0975	11.0352	10.9393	11.2136	11.1097	11.1253	0.071522	2183.95	0.662436	0.890561	none
ARL8B	11.0281	11.006	10.9284	10.9634	10.9635	10.9148	-0.0752316	2004.09	0.505815	0.8171	none
ARL9	4.23832	4.24381	4.21261	4.21968	4.23484	4.21871	-0.0416701	18.7613	0.945068	NA	none
ARMC1	12.5644	12.5677	12.4327	12.2511	12.2727	12.2702	-0.313169	5433.72	0.0765203	0.448483	none
ARMC10	12.1883	12.1792	12.0295	11.9621	11.9095	11.994	-0.235511	4248.16	0.131245	0.532016	none
ARMC2	5.97543	6.0934	6.02143	6.04278	6.06251	6.1883	0.613145	67.7591	0.151171	0.558641	none
ARMC5	9.13934	9.04674	8.93242	9.27341	9.2704	9.13806	0.219029	568.024	0.378513	0.74446	none
ARMC6	10.545	10.6033	10.4683	10.6099	10.4779	10.5548	-0.074648	1494.89	0.584642	0.854897	none
ARMC7	10.3819	10.5455	10.5484	10.7084	10.6958	10.6502	0.216212	1551.46	0.24827	0.652137	none
ARMC8	10.032	10.1542	10.0193	10.0257	10.049	10.0336	-0.0347493	1063.33	0.802692	0.944494	none
ARMC9	8.84236	8.85307	8.79115	8.81724	8.75444	8.70013	-0.238089	444.595	0.11736	0.511427	none
ARMCX2	4.93251	4.90246	4.9627	4.9213	4.91083	4.94724	-0.00833166	30.5447	0.986993	0.997171	none
ARMCX3	10.8231	10.8643	10.7146	10.8933	10.8692	10.8594	0.0674748	1833.33	0.622195	0.872493	none
ARMCX5	9.24058	9.1537	9.49706	9.48927	9.43106	9.30883	0.0317777	662.297	0.903995	0.973465	none
ARMH3	11.1665	11.1143	11.2712	11.3166	11.2617	11.3207	0.122451	2429.85	0.404355	0.758466	none
ARMT1	10.3043	10.3318	10.1458	9.9587	10.0245	10.0137	-0.336511	1135.79	0.133759	0.537143	none
ARNT	11.4196	11.4402	11.7142	11.7473	11.8026	11.7119	0.278987	3230.12	0.179054	0.592432	none
ARNT2	12.9462	12.9032	13.1988	13.0846	12.888	12.882	-0.250934	8162.82	0.128504	0.527462	none
ARNTL	9.46404	9.36999	9.2713	9.18627	9.11847	9.0523	-0.534174	615.602	0.0112532	0.201638	none
ARPC1A	13.7081	13.6967	13.8092	13.741	13.4743	13.5144	-0.394621	13018	0.000110274	0.00947924	none
ARPC1B	14.4991	14.5306	14.5736	14.4713	14.633	14.6428	0.187721	24179.5	0.0471367	0.378013	none
ARPC2	14.8403	14.8096	14.7634	14.5765	14.5313	14.5038	-0.374149	26338.7	0.0116278	0.203633	none
ARPC3	13.0921	13.0655	13.3064	13.1765	13.2261	13.2431	0.112903	9347.83	0.439138	0.77953	none
ARPC4	12.3931	12.3529	12.5593	12.4817	12.5044	12.4996	0.0851975	5669.47	0.529905	0.829698	none
ARPC5	13.4002	13.3887	13.3929	13.4726	13.3499	13.3366	-0.114064	10747	0.222255	0.6337	none
ARPC5L	12.0195	12.0036	12.1959	11.9957	12.1043	12.075	0.0541101	4298.58	0.701167	0.905138	none
ARPIN	10.8151	10.8408	10.8663	10.8194	10.641	10.6273	-0.361473	1753.65	0.000343157	0.0232639	none
ARPP19	13.8837	13.9248	13.8498	13.7385	13.6959	13.7532	-0.202882	14391.3	0.101948	0.487775	none
ARRB1	5.39528	5.379	5.46128	5.5279	5.47097	5.55861	0.659679	44.9579	0.27273	0.667188	none
ARRB2	8.76685	8.79721	8.76243	8.84425	8.93055	8.85728	0.23669	455.391	0.135676	0.537958	none
ARRDC1	11.2589	11.3075	11.2705	11.4268	11.3141	11.2692	-0.0450336	2539.94	0.734533	0.917528	none
ARRDC2	11.4251	11.4861	11.7689	11.8613	11.679	11.7026	0.0658004	3264.03	0.777118	0.935358	none
ARRDC3	9.7837	9.74334	9.5105	9.65501	9.65204	9.57328	-0.131918	809.956	0.508705	0.81921	none
ARRDC4	7.25358	7.23467	7.17202	7.15546	7.25544	7.17031	0.034905	148.169	0.895078	0.971686	none
ARSA	9.37418	9.41178	9.05805	9.16012	9.36933	9.22394	0.0795439	623.54	0.765128	0.929405	none
ARSB	14.0879	14.1198	13.6655	13.5749	13.6692	13.6486	-0.369914	14589.7	0.162534	0.573808	none
ARSE	7.93157	7.88558	7.8127	7.87965	8.01412	8.26659	0.776459	256.49	0.00302514	0.0984818	none
ARSG	8.85139	8.935	8.88278	9.06358	9.05016	9.06543	0.27359	506.403	0.163341	0.574813	none
ARSH	7.10919	7.18661	7.14186	7.23384	7.29607	7.1931	0.303517	147.296	0.277475	0.67232	none
ARSJ	12.9814	12.9506	12.5823	12.2733	12.351	12.4057	-0.584362	6442.29	0.0539772	0.395712	none
ARSK	4.96508	4.96233	4.86106	4.86441	4.90128	4.90818	-0.137194	30.3544	0.836206	0.953416	none
ART1	4.90402	4.92327	4.79129	4.84189	4.85405	4.81631	-0.461052	29.2898	0.518017	0.824666	none
ARV1	8.75982	8.70567	8.90895	8.69266	8.63946	8.78082	-0.139448	432.663	0.5385	0.835267	none
ARVCF	10.8522	10.9747	11.2246	11.6371	11.4749	11.41	0.380348	2563.78	0.26676	0.66247	none
ARX	6.91974	6.93843	6.74107	6.8637	6.78916	6.73304	-0.532793	115.21	0.142157	0.545193	none
AS3MT	5.72384	5.77566	5.82914	5.75189	5.77513	5.66584	-0.417765	54.4065	0.386827	0.749333	none
ASAH1	12.2894	12.2559	12.3648	12.175	12.1066	12.1153	-0.269666	4786.83	0.0320146	0.320683	none
ASAP1	12.4293	12.4155	12.4013	12.4801	12.5236	12.4768	0.111801	5618.22	0.244056	0.65042	none
ASAP2	11.5475	11.5185	11.4954	11.6019	11.5831	11.4906	-0.00645227	2979.75	0.955518	0.989619	none
ASB1	8.48122	8.37402	8.31294	8.45754	8.49168	8.44666	0.157068	345.637	0.446756	0.784991	none
ASB11	8.04349	7.91482	7.77157	7.89029	7.77934	7.75946	-0.44828	235.122	0.107055	0.497228	none
ASB12	7.79797	7.74129	7.71358	7.68637	7.74893	7.70081	-0.0351587	212.897	0.870885	0.964682	none
ASB13	8.6889	8.57176	8.71197	8.75401	8.64279	8.67357	-0.0627949	409.577	0.745516	0.921599	none
ASB14	5.09043	5.09661	5.07623	5.13301	5.0817	5.10528	-0.0689402	34.2822	0.882812	0.968238	none
ASB3	9.60937	9.70801	9.74917	9.72799	9.68979	9.65544	-0.0550826	827.209	0.704645	0.906445	none
ASB6	10.4935	10.598	10.5842	10.7384	10.7722	10.7185	0.246566	1617.37	0.12517	0.523465	none
ASB7	10.8754	10.7588	10.5063	10.6195	10.5248	10.5489	-0.29355	1612.8	0.15377	0.562804	none
ASB8	10.5706	10.5202	10.7245	10.5045	10.6612	10.6354	0.116194	1561.02	0.466816	0.796033	none
ASCC1	10.7141	10.735	10.8047	10.8878	10.9271	10.8728	0.198265	1819.14	0.157468	0.56647	none
ASCC2	11.7488	11.8176	11.7268	11.7693	11.7845	11.7477	5.06e-05	3483.91	0.999601	0.999879	none
ASCC3	12.0465	11.989	12.087	12.0326	12.0602	12.0851	0.0553199	4243.32	0.578641	0.852311	none
ASCL4	6.77405	6.88981	6.72996	6.79	6.7001	6.67625	-0.560703	109.359	0.0812689	0.454636	none
ASF1A	10.3479	10.3928	10.2577	10.1049	10.2169	10.2122	-0.125527	1229.23	0.498891	0.813668	none
ASF1B	11.4965	11.5061	11.5145	11.3749	11.4953	11.4398	-0.0113829	2842.88	0.926579	0.979534	none
ASGR1	9.53174	9.56659	9.56038	9.5928	9.51053	9.59478	-0.0191026	755.022	0.885751	0.969111	none
ASGR2	10.4601	10.4925	10.1442	10.0153	9.91974	9.90385	-0.739106	1184.58	0.00655593	0.148406	none
ASH1L	12.8782	12.8657	13.0185	12.9974	13.0195	13.0857	0.178726	8092.17	0.159204	0.568778	none
ASH2L	11.3223	11.3583	11.3399	11.1553	11.2843	11.2937	-0.0137488	2514.15	0.923713	0.978978	none
ASIC3	5.83176	5.80216	5.58392	5.65477	5.56478	5.71597	-0.709806	53.4398	0.349099	0.722795	none
ASIP	10.3178	10.3168	10.8169	10.7656	10.8791	10.856	0.502675	1672.85	0.0937099	0.474263	none
ASL	10.8994	10.8796	11.4916	11.3326	11.1975	11.2298	0.0483967	2371.95	0.87609	0.965274	none
ASMT	7.92821	7.96947	8.11746	8.05591	8.08311	8.11398	0.225618	265.584	0.341317	0.716611	none
ASMTL	12.1544	12.1362	12.2819	12.3761	12.3007	12.2957	0.0926503	4915.58	0.544192	0.837752	none
ASNA1	11.9959	12.0287	12.0065	12.0066	12.0654	12.0833	0.107432	4187.64	0.207904	0.619194	none
ASNS	13.4219	13.3961	13.3853	13.5787	13.5094	13.4913	0.083129	11326.9	0.527359	0.829019	none
ASNSD1	11.7801	11.7171	11.6549	11.638	11.6255	11.6071	-0.13947	3266.16	0.240831	0.646591	none
ASPH	12.1437	12.1069	12.157	12.2186	12.1555	12.1761	0.0141161	4578.12	0.890887	0.970582	none
ASPM	12.8778	12.8618	12.1218	12.413	12.3208	12.4165	-0.400797	6050.28	0.221119	0.632768	none
ASPSCR1	10.9164	10.9155	11.0112	11.0624	11.0857	11.0565	0.161594	2065.07	0.220254	0.632271	none
ASRGL1	13.8192	13.7361	13.9861	13.7605	13.5371	13.5115	-0.492505	13731.9	0.000795832	0.0428966	none
ASS1	14.7171	14.7295	14.7675	14.877	15.1359	15.0917	0.532976	30750.9	6.28e-06	0.000898396	none
ASTE1	10.2646	10.2377	10.2916	10.2138	10.2442	10.279	0.0177216	1222.64	0.877387	0.965976	none
ASXL1	13.1138	13.126	13.3799	13.3615	13.4095	13.4028	0.245264	10163	0.156095	0.565406	none
ASXL2	12.3543	12.3976	12.1437	12.253	12.2404	12.2494	-0.0770918	4967.98	0.612037	0.866847	none
ATAD1	12.3907	12.4832	12.307	12.2993	12.1203	12.2187	-0.333827	5090.89	0.015586	0.236002	none
ATAD2	10.89	10.7816	10.7875	10.5884	10.6474	10.6485	-0.214231	1702.4	0.222942	0.6337	none
ATAD2B	9.70992	9.79877	9.79141	9.8499	9.76579	9.77241	-0.0389846	881.056	0.779115	0.936232	none
ATAD3A	12.3542	12.3422	12.6933	12.5823	12.5879	12.5554	0.110527	5922.18	0.575332	0.850687	none
ATAD5	11.3326	11.3253	11.2861	11.1018	11.2299	11.2068	-0.0812436	2439.33	0.601685	0.863532	none
ATAT1	8.94697	9.09211	8.77395	9.06701	9.13262	9.15132	0.363749	528.841	0.141237	0.543778	none
ATCAY	8.61266	8.69952	8.87711	8.69064	8.61665	8.7226	-0.131181	419.69	0.575197	0.850687	none
ATE1	11.4482	11.419	11.3143	11.4534	11.3367	11.368	-0.0987089	2687.94	0.416328	0.766729	none
ATF1	12.1977	12.2687	11.972	11.8945	11.8933	11.9018	-0.328209	4212.75	0.103644	0.490686	none
ATF2	12.0673	12.0583	11.8956	11.9043	11.841	11.8658	-0.218836	3943.45	0.116582	0.510832	none
ATF3	11.7108	11.7115	12.6274	12.0006	12.0876	12.0161	-0.053271	4407.11	0.890954	0.970582	none
ATF4	15.788	15.8099	15.7169	15.5673	15.5829	15.5542	-0.24776	52437.3	0.0808419	0.453316	none
ATF5	9.33638	9.35597	9.11823	9.13674	9.20701	9.23	-0.0532484	604.597	0.806481	0.945471	none
ATF6	12.635	12.6269	12.5543	12.6876	12.5448	12.5934	-0.0940495	6246.65	0.387154	0.749745	none
ATF6B	11.7498	11.7508	11.9051	11.9871	11.888	11.86	0.034723	3723.79	0.827593	0.950529	none
ATF7	12.1547	12.1689	12.0806	12.2593	12.2514	12.2732	0.15528	4710.87	0.205712	0.617692	none
ATF7IP	11.4515	11.3834	10.7577	10.8537	10.9047	10.9801	-0.37164	2219.62	0.277599	0.67239	none
ATG10	7.54685	7.70185	7.78864	7.79772	7.68531	7.79583	0.0909371	212.792	0.773595	0.933681	none
ATG101	11.6446	11.6769	11.812	11.8136	11.8307	11.7441	0.0813279	3462.96	0.566481	0.846852	none
ATG12	12.1722	12.2233	12.2348	12.1598	12.0992	12.1793	-0.0958306	4639.11	0.358281	0.729203	none
ATG13	10.546	10.5676	10.5385	10.7209	10.6696	10.5975	0.0684616	1563.72	0.64996	0.883999	none
ATG14	9.88355	9.97017	9.87613	9.87035	9.8743	9.93157	0.00488051	956.986	0.970628	0.993987	none
ATG16L1	11.2853	11.3126	11.3635	11.3561	11.387	11.3698	0.0829279	2604.47	0.416021	0.766729	none
ATG16L2	10.1079	10.1429	9.89845	10.0724	10.1832	10.1094	0.164864	1092.39	0.354069	0.72659	none
ATG2A	10.3384	10.4638	10.2903	10.7716	10.7281	10.6968	0.407697	1531.42	0.114761	0.507352	none
ATG2B	11.5511	11.5508	11.4847	11.4951	11.4262	11.5221	-0.077388	2909.37	0.486027	0.806408	none
ATG3	11.9298	11.8658	11.8855	11.7428	11.7643	11.7192	-0.195378	3622.92	0.134158	0.537143	none
ATG4A	8.5477	8.42132	8.69651	8.81968	8.63374	8.69709	0.0801324	403.506	0.789088	0.939592	none
ATG4B	10.3779	10.4087	10.4473	10.6406	10.5198	10.535	0.0971825	1443.43	0.580768	0.853539	none
ATG4C	10.3282	10.2656	10.1838	10.1026	10.1128	10.1067	-0.215308	1168.41	0.186583	0.59971	none
ATG4D	10.5392	10.58	10.6936	10.833	10.4943	10.4953	-0.313963	1573.06	0.0864169	0.462849	none
ATG5	11.1466	11.0502	11.0324	10.999	10.936	10.8935	-0.252786	2069.88	0.0438086	0.366878	none
ATG7	9.87277	9.59416	9.63295	9.58149	9.84338	9.76452	0.252166	848.731	0.241235	0.647299	none
ATG9A	11.4345	11.4355	11.3938	11.5815	11.3883	11.3461	-0.164573	2767.89	0.225236	0.635313	none
ATG9B	6.91077	7.03418	7.08316	6.99426	7.08574	6.92107	-0.00344178	129.55	0.992244	0.998079	none
ATIC	13.8672	13.867	13.855	13.7314	13.7776	13.8132	-0.0577274	14467	0.607322	0.865158	none
ATL1	5.27877	5.22824	5.2394	5.19454	5.21267	5.20998	-0.281679	37.5795	0.552003	0.841343	none
ATL2	11.3933	11.3998	11.2878	11.2068	11.2309	11.2146	-0.175993	2511.35	0.217804	0.629485	none
ATL3	13.5371	13.5059	13.4497	13.428	13.3057	13.3305	-0.262474	11048.4	0.00935972	0.180519	none
ATM	11.0049	10.9932	10.909	10.9443	10.948	10.9745	-0.00383422	1996.4	0.972473	0.994243	none
ATMIN	11.1094	11.1285	11.1581	11.0819	11.1231	11.1456	0.0252769	2233.25	0.803203	0.944494	none
ATN1	13.6949	13.7765	13.0719	13.2326	13.2721	13.2113	-0.391184	11041.8	0.20405	0.615862	none
ATOH7	4.65382	4.59356	4.60922	4.55097	4.58912	4.59114	-0.210878	24.3724	0.750979	NA	none
ATOX1	11.6411	11.5303	11.7252	11.8285	11.7569	11.7633	0.12235	3361.75	0.462912	0.793874	none
ATP10A	12.2301	12.171	12.2691	12.2999	12.2044	12.1928	-0.0742337	4802.17	0.494065	0.810824	none
ATP11A	14.7933	14.7731	14.4132	14.4249	14.4041	14.4515	-0.300354	24252.1	0.163701	0.57536	none
ATP11B	12.8818	12.8469	12.6053	12.7771	12.6832	12.8063	-0.0592059	7002.53	0.718103	0.911624	none
ATP11C	9.6682	9.68123	9.60641	9.59141	9.57783	9.5826	-0.117004	786.689	0.379448	0.745518	none
ATP13A1	11.8141	11.8976	11.8022	11.874	11.9277	11.9097	0.118097	3749.97	0.257046	0.656819	none
ATP13A2	9.38993	9.46165	9.09484	9.48587	9.44136	9.4022	0.108862	674.069	0.677773	0.895782	none
ATP13A3	13.3974	13.3846	13.0913	12.905	12.7444	12.8119	-0.710557	8828.77	0.00274058	0.0928831	none
ATP13A4	9.7088	9.71977	9.26161	9.22031	9.61055	9.51262	0.115532	747.494	0.735711	0.917785	none
ATP1A1	15.1985	15.1688	15.3356	15.3625	15.4039	15.4156	0.220556	40933.3	0.0991008	0.482645	none
ATP1B1	12.3805	12.3022	12.6335	12.5531	12.4875	12.4817	0.0146959	5721.51	0.935282	0.982809	none
ATP1B3	12.536	12.5078	12.4399	12.4218	12.3914	12.3698	-0.158973	5584.68	0.13748	0.53994	none
ATP23	10.0666	10.0249	9.52163	9.58262	9.48171	9.51924	-0.664085	868.43	0.0444768	0.369292	none
ATP2A1	6.47718	6.52459	6.20591	6.39628	6.42495	6.44855	0.1531	87.1283	0.800314	0.94325	none
ATP2A2	14.0831	14.0639	14.1561	14.1953	14.0182	14.0853	-0.117563	17595.9	0.294364	0.683509	none
ATP2A3	8.49132	8.61342	8.96708	9.48694	8.83624	8.80785	-0.333733	509.813	0.529817	0.829698	none
ATP2B1	14.9781	14.9376	14.7051	14.611	14.4662	14.5031	-0.539678	27181.6	0.00506835	0.128934	none
ATP2B2	10.1911	10.1987	9.58834	9.75022	10.1924	10.1921	0.420582	1078.47	0.228725	0.638412	none
ATP2B4	13.4494	13.4353	12.9812	13.2404	13.1707	13.2043	-0.16961	9853.3	0.44726	0.785122	none
ATP2C1	13.0346	13.056	13.1336	12.9812	12.9267	12.9849	-0.156602	8322.82	0.171051	0.583576	none
ATP2C2	5.3766	5.41328	5.27816	5.40248	5.42127	5.46852	0.715953	42.6455	0.261159	0.659475	none
ATP5F1A	15.8331	15.7998	16.0666	15.9315	15.9261	15.9361	0.02864	62045.1	0.849138	0.957628	none
ATP5F1B	16.2323	16.2228	16.0641	15.882	15.9189	15.9093	-0.309592	68047.8	0.0864874	0.462849	none
ATP5F1C	13.5527	13.5513	13.7102	13.4695	13.5187	13.5423	-0.0706249	12091.7	0.611041	0.866454	none
ATP5F1D	13.3293	13.4	13.6481	13.6216	13.6507	13.6114	0.195451	12041.9	0.284975	0.677388	none
ATP5F1E	12.7279	12.6514	13.1812	13.1646	13.1224	13.0743	0.223589	8309.51	0.41018	0.762762	none
ATP5IF1	12.8695	12.8375	13.1369	13.1844	13.0715	13.086	0.0970067	8445.17	0.624693	0.874318	none
ATP5MC1	11.8239	11.8619	12.1006	11.6647	11.7998	11.7837	-0.138408	3700.48	0.50213	0.81653	none
ATP5MC2	14.4503	14.3641	14.4672	14.3668	14.3587	14.3362	-0.104485	21505.4	0.307708	0.692856	none
ATP5MC3	14.1568	14.0905	14.2337	14.1374	14.1036	14.0785	-0.10324	17997.5	0.333788	0.710009	none
ATP5MD	12.3983	12.3297	12.6471	12.3914	12.4642	12.4099	-0.0188561	5588.75	0.914015	0.976748	none
ATP5ME	11.814	11.7096	12.1005	12.0584	12.0525	11.9908	0.146724	4012.18	0.491372	0.809739	none
ATP5MF	12.1075	12.0526	12.2452	12.1582	12.0799	12.144	-0.0508665	4495.69	0.700149	0.905138	none
ATP5MG	12.9941	13.0391	13.3751	13.192	13.194	13.1458	0.0149204	9206.48	0.938796	0.984104	none
ATP5MPL	11.8372	11.7947	12.1967	12.0064	11.9577	12.0058	0.0181958	4040.27	0.930612	0.980811	none
ATP5PB	13.052	13.017	13.1531	12.9814	12.9295	12.9648	-0.170925	8308.55	0.155505	0.564973	none
ATP5PD	12.5902	12.5578	12.7604	12.5757	12.6011	12.6047	-0.034817	6288.83	0.798574	0.943144	none
ATP5PF	13.0742	12.9805	13.128	12.9601	12.9711	12.9209	-0.148358	8247.62	0.235451	0.644063	none
ATP5PO	13.164	13.1168	13.2373	13.0644	13.1157	13.0819	-0.0784587	8980.41	0.511278	0.821333	none
ATP5S	9.27944	9.29867	9.13058	9.27338	9.18158	9.1855	-0.140416	600.077	0.409221	0.762345	none
ATP6AP1	12.7948	12.821	12.9845	13.012	12.922	12.9168	0.0192427	7714.06	0.896475	0.971686	none
ATP6AP1L	6.63569	6.51324	6.50243	6.52425	6.5782	6.46921	-0.111074	93.5073	0.763352	0.928991	none
ATP6AP2	12.9307	12.9411	12.954	12.889	12.7324	12.7344	-0.31867	7487.63	0.000258875	0.019345	none
ATP6V0A1	11.1285	11.0876	11.1614	11.4185	11.282	11.2298	0.083739	2399.21	0.66269	0.890686	none
ATP6V0A2	11.6091	11.5455	11.3374	11.4085	11.4076	11.4386	-0.0978101	2826.36	0.5579	0.843976	none
ATP6V0B	12.4198	12.4709	12.766	12.8244	12.6568	12.7081	0.0772063	6461.95	0.724704	0.913297	none
ATP6V0C	12.7839	12.8081	12.7223	13.0043	12.8635	12.8081	0.00174614	7320.83	0.991225	0.997485	none
ATP6V0D1	12.3974	12.3557	12.2886	12.4548	12.4318	12.4629	0.117055	5410	0.327258	0.703435	none
ATP6V0E1	11.5083	11.4647	11.5015	11.4179	11.3294	11.3386	-0.23891	2760.88	0.021317	0.267658	none
ATP6V0E2	9.68863	9.68027	9.82091	9.70979	9.72721	9.70183	-0.0238869	845.535	0.870995	0.964682	none
ATP6V1A	12.62	12.5885	12.7028	12.6268	12.615	12.6059	-0.0405365	6328.05	0.690543	0.90019	none
ATP6V1B1	12.8134	12.8418	12.9331	13.129	13.0494	13.0417	0.175189	8068.89	0.310539	0.694901	none
ATP6V1B2	12.5479	12.506	12.5032	12.4828	12.5424	12.5598	0.0666841	5890.94	0.452484	0.787283	none
ATP6V1C1	12.8258	12.7937	12.8312	12.719	12.6159	12.6592	-0.253782	6869.56	0.0160145	0.239159	none
ATP6V1C2	8.84288	8.86047	10.5508	10.398	10.5149	10.4472	0.895119	1305.92	0.481226	0.804715	none
ATP6V1D	12.2731	12.2241	12.2373	12.2487	12.2822	12.2513	0.0342925	4881.48	0.696457	0.903333	none
ATP6V1E1	12.5042	12.4822	12.2152	12.263	12.227	12.1876	-0.274554	5136.72	0.123524	0.520369	none
ATP6V1E2	6.39524	6.27272	6.23416	6.33095	6.26008	6.26436	-0.302774	78.9688	0.437192	0.778378	none
ATP6V1F	11.5827	11.517	11.7527	11.5605	11.57	11.5487	-0.0806831	3090.19	0.590524	0.858032	none
ATP6V1G1	12.5676	12.5674	12.5815	12.6941	12.5695	12.6207	-0.0139786	6216.11	0.902391	0.972914	none
ATP6V1G2	4.54962	4.54172	4.62543	4.54182	4.53678	4.59256	-0.00281973	23.8441	0.996688	NA	none
ATP6V1H	11.592	11.5778	11.3799	11.4856	11.4309	11.3996	-0.165026	2862.88	0.258104	0.657694	none
ATP7A	11.0532	10.988	10.7802	10.972	10.8046	10.8597	-0.213089	1935.16	0.204602	0.617093	none
ATP7B	10.3833	10.2796	10.2767	10.3213	10.363	10.4113	0.131687	1297.58	0.292388	0.682688	none
ATP8A1	9.28726	9.29243	9.03974	9.01783	9.01112	9.15081	-0.187373	567.893	0.459996	0.791944	none
ATP8B1	12.701	12.6379	12.7232	12.7959	13.0459	13.098	0.571874	7423.84	8.96e-07	0.000206792	none
ATP8B2	13.3168	13.2919	13.5921	13.7602	13.7771	13.7923	0.43788	12600.7	0.0594844	0.409173	none
ATP9A	12.4631	12.479	12.93	13.2786	13.1319	13.1411	0.465919	8077.37	0.186046	0.599429	none
ATP9B	10.181	10.1553	10.1512	10.2054	10.2413	10.2516	0.136796	1175.54	0.213136	0.625286	none
ATPAF1	12.0953	12.0013	12.2137	12.0098	12.0351	12.0262	-0.0876341	4293.66	0.538604	0.835267	none
ATPAF2	10.4642	10.4446	10.6199	10.5296	10.6038	10.5681	0.12501	1491.27	0.382845	0.747034	none
ATR	11.1409	11.1225	11.0285	11.0012	11.061	11.0899	0.00104203	2158.86	0.99349	0.998272	none
ATRAID	8.81037	8.78723	9.13247	9.17622	9.04117	9.13519	0.214198	527.143	0.490745	0.809313	none
ATRIP	11.0421	11.0823	10.9829	10.8103	10.9614	11.0208	0.0122468	2033.18	0.942533	0.985509	none
ATRN	12.3828	12.3773	12.4108	12.6122	12.4905	12.5889	0.147373	5729.53	0.347154	0.721177	none
ATRX	11.9266	11.9577	11.5411	11.5874	11.584	11.6744	-0.235848	3408.88	0.320015	0.700401	none
ATXN1	9.79845	9.82806	9.83204	9.80264	9.80665	9.75992	-0.063407	894.638	0.590302	0.858032	none
ATXN10	12.92	12.8877	12.732	12.6571	12.6837	12.5888	-0.273121	6918.38	0.0936572	0.474263	none
ATXN1L	11.7212	11.7722	11.7056	11.6887	11.6722	11.7026	-0.0586933	3352.94	0.554995	0.842679	none
ATXN2	12.3991	12.4084	12.2019	12.3928	12.3856	12.3963	0.0605976	5286.3	0.666403	0.891067	none
ATXN2L	13.798	13.9085	13.5929	13.8836	13.9277	13.8615	0.146794	14643.2	0.389709	0.751655	none
ATXN3	10.003	9.93106	9.80714	9.87585	9.69924	9.93009	-0.16722	944.586	0.391598	0.752308	none
ATXN7	11.5701	11.568	11.543	11.5404	11.4753	11.5646	-0.0583747	2986.82	0.565971	0.846852	none
ATXN7L1	9.41943	9.47788	9.34238	9.39855	9.41081	9.40661	-0.00450384	680.729	0.97555	0.995103	none
ATXN7L2	9.23338	9.25877	9.39756	9.23191	9.4084	9.3256	0.180604	637.113	0.305117	0.690763	none
ATXN7L3	12.0921	12.0965	12.2917	12.3159	12.3345	12.3097	0.193049	4865.61	0.226388	0.635937	none
ATXN7L3B	13.3428	13.3347	13.6065	13.4379	13.3834	13.4164	-0.0581384	11012	0.714685	0.910193	none
AUH	8.99073	9.00941	9.21499	9.18032	9.10018	9.18168	0.0836913	557	0.697577	0.904062	none
AUNIP	7.42203	7.37782	7.39306	7.24534	7.31587	7.29857	-0.210163	163.104	0.456159	0.790187	none
AUP1	12.5644	12.5454	12.6752	12.5565	12.5128	12.4903	-0.139083	6039.24	0.211129	0.623854	none
AURKA	12.8237	12.813	12.8735	12.8218	12.7927	12.7537	-0.0973189	7201.43	0.27791	0.672753	none
AURKAIP1	11.4199	11.5323	11.6074	11.4821	11.5983	11.5681	0.11913	2974.2	0.366156	0.733427	none
AURKB	12.0442	12.0941	12.3326	12.1991	12.2234	12.2121	0.0730179	4676.25	0.657198	0.887602	none
AURKC	8.57491	8.61376	9.16315	9.01542	9.20634	9.20308	0.718175	527.249	0.0768278	0.448879	none
AUTS2	10.9597	10.9899	10.8441	10.9385	11.0076	11.034	0.150822	1999.56	0.224938	0.635313	none
AVEN	12.4054	12.3517	12.3401	12.3082	12.1706	12.1623	-0.306653	5029.64	0.00165936	0.0692464	none
AVIL	5.06166	4.96413	4.85087	4.86209	4.8859	4.90334	-0.61575	31.1771	0.463954	0.794728	none
AVL9	10.7807	10.81	10.8831	10.9574	10.9292	10.8727	0.0725326	1878.66	0.604941	0.864287	none
AVPI1	10.905	10.9649	10.9451	11.0166	11.1511	11.1303	0.315248	2085.57	0.00472282	0.124786	none
AXDND1	5.91041	5.83105	5.63296	5.64003	5.73689	5.78896	0.00813349	55.8379	0.991394	0.997485	none
AXIN1	12.1816	12.1634	12.2927	12.3311	12.2949	12.2866	0.0756935	4909.85	0.556827	0.843416	none
AXIN2	5.79098	5.77252	5.71881	5.69839	5.71238	5.72858	-0.216427	53.5169	0.601715	0.863532	none
AXL	14.1504	14.1831	13.7345	13.4981	13.5376	13.5064	-0.655123	14614.3	0.0264844	0.292709	none
AZI2	11.6332	11.6253	11.6514	11.5503	11.5258	11.535	-0.144612	3080.45	0.166367	0.576831	none
AZIN1	15.166	15.1743	15.0384	14.9991	14.9096	14.9637	-0.255163	33905.7	0.0480498	0.381467	none
AZIN2	6.15914	6.13743	5.82001	5.81574	5.99039	5.95579	-0.176847	66.4339	0.834131	0.952902	none
B2M	15.2314	15.2285	15.3904	15.4589	15.3357	15.3773	0.0387514	41542.2	0.794119	0.941426	none
B3GALNT1	11.195	11.1858	11.4665	11.4368	11.2536	11.2661	-0.119136	2540.67	0.528765	0.829079	none
B3GALNT2	11.2406	11.144	11.2776	11.2991	11.2386	11.2636	0.0158145	2428.66	0.899713	0.971989	none
B3GALT4	9.01426	9.11941	9.31771	9.26049	9.21675	9.25257	0.107695	591.483	0.63937	0.880497	none
B3GALT6	10.3424	10.2779	10.8058	10.9917	10.7286	10.6964	0.112118	1657.44	0.751018	0.924133	none
B3GAT3	11.6765	11.7634	11.7929	11.651	11.7715	11.7953	0.101815	3430.87	0.400946	0.756881	none
B3GNT2	11.4851	11.5064	11.5329	11.6034	11.3946	11.3997	-0.231822	2879.11	0.0355425	0.336389	none
B3GNT5	9.89753	9.8404	9.75478	9.75053	9.56359	9.56431	-0.504219	857.642	0.000802327	0.0430702	none
B3GNT6	5.66364	5.6707	5.48578	5.65602	5.49139	5.56277	-0.928355	49.1382	0.153018	0.561795	none
B3GNT7	7.99183	7.93669	7.67593	7.71675	7.7949	7.71266	-0.273502	227.468	0.433978	0.776273	none
B3GNT8	9.47441	9.53399	9.5155	9.74646	9.76559	9.86173	0.478869	815.72	0.0195431	0.258843	none
B3GNTL1	7.54053	7.44983	7.59016	7.56946	7.52908	7.58633	0.0672556	187.236	0.786043	0.938465	none
B4GALNT4	8.52586	8.5356	8.50487	8.67138	8.80099	8.71733	0.480575	399.696	0.0163672	0.241178	none
B4GALT1	11.4742	11.4954	11.3068	11.4263	11.3055	11.3095	-0.20713	2686.99	0.126059	0.52408	none
B4GALT2	13.5597	13.548	13.5674	13.4202	13.4161	13.4113	-0.179831	11513.2	0.115245	0.508127	none
B4GALT3	9.82999	9.81884	9.90267	10.0206	10.0268	9.96388	0.19175	978.211	0.254683	0.656655	none
B4GALT4	10.9858	10.9816	10.7688	10.7898	10.593	10.59	-0.530075	1791.47	0.00164268	0.0688043	none
B4GALT5	13.0529	13.0272	13.5891	13.9508	13.768	13.7633	0.454342	12561.1	0.236501	0.644918	none
B4GALT6	12.6876	12.6729	12.3452	12.446	12.5367	12.6107	0.0426576	6044.46	0.82678	0.950253	none
B4GALT7	10.1809	10.1507	10.2812	10.2478	10.1538	10.121	-0.149072	1169.96	0.263993	0.661131	none
B4GAT1	9.50858	9.43489	9.62645	9.88463	9.77783	9.69276	0.213709	819.2	0.429024	0.772738	none
B9D1	11.3702	11.4531	11.6057	11.4315	11.4768	11.4211	-0.0331639	2825.34	0.82518	0.949664	none
B9D2	10.1975	10.2691	10.2694	10.3828	10.4699	10.4341	0.312154	1301.58	0.0309581	0.315384	none
BAAT	6.02387	5.97569	6.07169	5.98626	5.89578	5.96954	-0.630442	63.9155	0.122817	0.518605	none
BABAM1	11.2986	11.3011	11.4976	11.3784	11.4535	11.3961	0.0903201	2687.43	0.536511	0.834462	none
BABAM2	10.6893	10.7441	10.6219	10.5937	10.6863	10.6964	0.0489889	1633.91	0.708905	0.908732	none
BACE1	9.29987	9.21297	8.91685	9.12074	9.05705	9.05459	-0.204895	559.241	0.424519	0.771399	none
BACE2	13.0014	12.9688	12.8664	12.8735	12.94	12.9149	-0.00270758	7800.34	0.981304	0.995438	none
BACH1	12.6167	12.5548	12.645	12.3501	12.2897	12.3297	-0.391418	5715.4	0.0176344	0.250476	none
BAD	11.4497	11.5177	11.6286	11.5907	11.597	11.5882	0.0736578	3029.58	0.573128	0.849896	none
BAG1	13.131	13.1353	13.1791	12.9135	12.9142	12.8924	-0.31033	8416.39	0.0415183	0.359006	none
BAG2	11.3281	11.3215	11.1824	11.0492	11.0789	10.9844	-0.339121	2307.57	0.0592268	0.408042	none
BAG3	12.9103	12.9519	12.2968	12.6699	12.6833	12.6378	-0.124789	6773.92	0.657393	0.887615	none
BAG4	10.4218	10.4231	10.2929	10.3069	10.2856	10.2503	-0.176711	1290.98	0.205518	0.617621	none
BAG5	10.5547	10.5342	10.7651	10.6124	10.4057	10.3989	-0.399431	1508.84	0.0136304	0.218916	none
BAG6	14.2832	14.319	14.2238	14.3901	14.4315	14.4028	0.176623	20820.1	0.122597	0.518368	none
BAHCC1	11.3357	11.3195	11.0879	11.317	11.3663	11.3874	0.182469	2539.12	0.264154	0.661131	none
BAHD1	12.2856	12.2848	12.4286	12.5567	12.4847	12.453	0.120531	5493.04	0.46827	0.797241	none
BAIAP2	11.7535	11.8292	11.8251	12.1479	12.0907	12.0506	0.280931	4005.71	0.172518	0.584998	none
BAIAP2L1	11.5273	11.4885	11.4445	11.3262	11.1619	11.2252	-0.439917	2659.95	0.00173645	0.07027	none
BAIAP2L2	5.68859	5.63472	5.70662	5.91009	5.9618	5.84902	1.17834	58.1957	0.114936	0.507352	none
BAK1	12.837	12.9074	12.7746	12.8246	12.8428	12.8657	0.028021	7348.61	0.791753	0.940853	none
BANF1	13.9129	13.9183	13.9556	13.8953	13.9414	13.9162	0.0129243	15538.8	0.878018	0.966415	none
BANP	9.81435	9.86579	10.088	10.0987	10.1102	10.0506	0.201871	1036.78	0.343022	0.71838	none
BAP1	12.6112	12.659	12.7346	12.801	12.8008	12.8307	0.181157	6862.45	0.158889	0.568318	none
BARD1	10.8051	10.8006	10.6176	10.5539	10.4898	10.5366	-0.33823	1604.42	0.0604741	0.412529	none
BATF3	10.8832	10.8552	10.8504	10.5019	10.313	10.2397	-0.932483	1626.96	2e-05	0.0023034	none
BAX	12.0998	12.05	12.1355	12.157	12.1941	12.1628	0.11086	4497.55	0.285808	0.677489	none
BAZ1A	12.1739	12.1456	12.3699	12.0968	12.0389	12.055	-0.256734	4565.79	0.105096	0.493316	none
BAZ1B	13.0676	12.9925	13.0202	12.9605	13.033	13.0663	0.0626542	8332.12	0.529244	0.829205	none
BAZ2A	13.1613	13.1446	12.8622	12.9885	12.8575	12.92	-0.254503	8197.36	0.136174	0.538731	none
BAZ2B	11.0208	11.0289	11.0018	10.9631	10.9706	11.0294	-0.00612428	2052.32	0.953682	0.988982	none
BBC3	8.70478	8.79278	8.99317	9.15836	9.25897	9.19823	0.656381	536.307	0.0354091	0.335897	none
BBIP1	9.16459	9.18951	9.02605	8.90769	9.04422	9.00714	-0.119017	536.387	0.603519	0.863982	none
BBOF1	5.79457	5.8452	5.74657	5.74904	5.72151	5.7328	-0.49465	54.6622	0.231549	0.641188	none
BBS1	9.64774	9.60454	9.62876	9.8217	9.69909	9.74253	0.0832402	829.685	0.640164	0.880497	none
BBS10	10.0433	9.89424	9.95683	9.72151	9.70488	9.84043	-0.26722	938.621	0.20836	0.619999	none
BBS12	9.68467	9.73377	9.75319	9.69045	9.72525	9.59039	-0.112976	831.214	0.439857	0.780062	none
BBS2	11.6333	11.5226	11.5857	11.6196	11.5869	11.6328	0.0320789	3099.94	0.771096	0.932549	none
BBS4	11.5868	11.5542	11.4439	11.4602	11.4234	11.4336	-0.143879	2870.26	0.245985	0.651678	none
BBS5	9.1331	9.07429	8.98839	9.03583	9.05892	9.04327	-0.0186703	532.955	0.908421	0.974791	none
BBS7	10.0692	10.0254	9.8468	9.69578	9.68041	9.71867	-0.436994	931.728	0.0607856	0.413532	none
BBS9	6.91491	7.06983	7.12114	7.0866	7.06343	7.05236	0.0267317	133.557	0.937238	0.983842	none
BBX	12.5494	12.5091	12.3563	12.488	12.3689	12.3935	-0.159098	5589.56	0.215717	0.626863	none
BCAM	12.9831	13.0596	13.0958	13.2986	13.0867	13.0472	-0.0786785	8796.86	0.63636	0.878862	none
BCAP29	11.0444	11.1022	10.9282	10.8688	10.721	10.8085	-0.397617	1946.7	0.0145284	0.226395	none
BCAP31	12.7615	12.7391	12.7727	12.7997	12.7441	12.7374	-0.0450582	6934.05	0.601033	0.86328	none
BCAR1	12.0819	12.2312	11.8582	12.1126	12.2373	12.1836	0.215774	4482.72	0.247715	0.651751	none
BCAR3	12.0786	12.0902	11.8166	11.8411	11.8633	11.9139	-0.125858	3939.47	0.488137	0.808209	none
BCAS2	10.8438	10.841	10.9816	10.6462	10.8281	10.8299	-0.0106218	1828.65	0.954166	0.988982	none
BCAS3	9.38606	9.42852	8.9761	9.23404	9.16218	9.20301	-0.192553	611.3	0.505155	0.8171	none
BCAS4	11.1841	11.1836	11.6493	11.5172	11.2998	11.3483	-0.135983	2680.39	0.591942	0.858349	none
BCAT1	14.5288	14.5302	13.934	13.98	13.9678	14.0453	-0.43771	19048.4	0.140349	0.542889	none
BCAT2	8.74099	8.64955	8.44686	8.4893	8.3941	8.47331	-0.39811	375.391	0.132573	0.534672	none
BCCIP	12.6475	12.6065	12.6185	12.3966	12.476	12.4225	-0.200206	5937.51	0.189454	0.601648	none
BCDIN3D	9.82676	9.86752	9.93939	9.79481	9.81474	9.77373	-0.126716	915.922	0.375832	0.741627	none
BCKDHA	12.6549	12.6792	12.3796	12.6096	12.7589	12.7398	0.262412	6421.63	0.119334	0.514093	none
BCKDHB	10.5745	10.5659	10.8252	10.6491	10.5349	10.5537	-0.207455	1580.66	0.234775	0.643362	none
BCKDK	11.7198	11.7011	11.6801	11.7874	11.8202	11.7737	0.12433	3442.16	0.247391	0.651751	none
BCL10	11.6851	11.698	11.6686	11.697	11.534	11.4857	-0.300531	3177.81	0.00109507	0.0518071	none
BCL11A	6.42143	6.38219	6.2638	6.19051	6.17975	6.22509	-0.765368	79.1599	0.111306	0.502844	none
BCL11B	6.99048	7.02383	6.78541	6.7524	6.74284	6.77585	-0.665168	117.787	0.129176	0.528929	none
BCL2	8.52017	8.41489	8.22153	8.20805	8.33964	8.33081	-0.040791	327.616	0.889436	0.970353	none
BCL2L1	12.9582	12.9723	13.3741	13.4914	13.2818	13.254	0.0675771	9748.91	0.798766	0.943197	none
BCL2L11	10.196	10.2356	10.1745	10.1254	10.2425	10.2557	0.122483	1181.87	0.315896	0.697331	none
BCL2L12	10.1565	10.1327	10.4208	10.2615	10.389	10.4281	0.293211	1270.95	0.126287	0.524282	none
BCL2L13	13.4323	13.4493	13.1125	13.1178	13.0262	13.0758	-0.38709	9576.9	0.0565045	0.402359	none
BCL2L14	10.5133	10.4768	9.58729	9.78494	9.81887	9.84243	-0.647274	1118.39	0.15539	0.56471	none
BCL2L2	11.447	11.4754	11.4547	11.4478	11.3853	11.447	-0.0673835	2785.01	0.48141	0.804721	none
BCL3	10.6805	10.772	10.9877	11.3359	11.1888	11.1197	0.307419	2131.95	0.315192	0.696918	none
BCL6	10.5549	10.5557	10.4743	10.6733	10.6229	10.5528	0.0384551	1526.32	0.79475	0.941426	none
BCL6B	6.47837	6.46958	6.41308	6.34232	6.32223	6.2325	-0.960448	84.4705	0.0163203	0.240955	none
BCL7A	9.55865	9.51358	9.18703	9.17924	9.25174	9.28355	-0.229824	654.468	0.417984	0.767158	none
BCL7B	10.9515	10.9524	11.0302	10.9851	10.8947	10.845	-0.194443	1972.97	0.0748131	0.443719	none
BCL7C	11.242	11.1451	11.4673	11.3723	11.2696	11.2865	-0.0614804	2531.39	0.73585	0.917785	none
BCL9	12.7969	12.7992	12.6888	12.5915	12.7248	12.7297	0.00757169	6773.13	0.956689	0.990182	none
BCL9L	12.5352	12.5782	12.3306	12.8168	12.8744	12.9041	0.498657	6681.06	0.0218912	0.270132	none
BCLAF1	13.555	13.5184	13.3633	13.4355	13.4121	13.4162	-0.090794	11217.1	0.474718	0.799935	none
BCLAF3	10.2601	10.2079	9.85305	9.86197	9.88334	9.82938	-0.400631	1034.14	0.135241	0.537695	none
BCNT2	12.0495	12.0097	11.9816	12.0266	11.9867	11.997	-0.0419907	4121.49	0.647391	0.88376	none
BCO2	7.9855	7.97436	8.12743	8.19554	8.11707	8.29115	0.375357	281.078	0.188957	0.601648	none
BCOR	11.3592	11.3336	11.3334	11.3786	11.3416	11.367	0.00529923	2614.77	0.955192	0.989422	none
BCORL1	9.22868	9.32804	9.05664	9.444	9.22079	9.37677	0.0584261	627.192	0.823496	0.949169	none
BCR	12.8311	12.8201	12.9342	13.0634	13.1138	13.0789	0.288816	8103.41	0.0560373	0.401069	none
BCS1L	10.621	10.6259	10.9115	10.6844	10.7189	10.7191	0.0020716	1689.05	0.991184	0.997485	none
BDH1	9.56547	9.64193	10.0872	10.0459	9.94146	9.97884	0.188657	964.909	0.554931	0.842679	none
BDH2	11.1765	11.1329	11.3788	11.3462	11.2474	11.2686	-0.0101135	2460.35	0.951832	0.988433	none
BDNF	9.31186	9.17667	10.6592	10.5752	9.97187	9.95549	-0.335873	1188.87	0.741543	0.920608	none
BDP1	12.2492	12.1585	12.0623	12.1464	12.0257	12.0778	-0.172537	4464.75	0.173783	0.587281	none
BECN1	11.9616	11.9773	12.0358	11.9371	11.9832	11.9777	0.00310961	4038.24	0.975264	0.995103	none
BEND3	10.9564	10.9246	11.242	11.1122	11.231	11.2089	0.263701	2235.46	0.16573	0.576329	none
BEND5	6.33271	6.31621	6.17266	6.23839	6.25448	6.30261	0.0709522	77.7034	0.865865	0.964682	none
BEND6	6.98265	7.14374	6.96624	6.8508	7.00176	6.99478	0.0264092	128.714	0.946826	0.986548	none
BEND7	10.162	10.235	9.83119	10.13	10.0674	10.0485	-0.081496	1092.67	0.725335	0.913318	none
BET1	10.286	10.3654	10.4551	10.4588	10.3911	10.359	-0.0344117	1340.98	0.815637	0.947452	none
BET1L	11.1696	11.2025	11.3851	11.3693	11.364	11.3323	0.106196	2538.55	0.504099	0.8171	none
BEX2_1	8.50244	8.48163	8.30476	8.40578	8.72227	8.63515	0.634028	371.07	0.00458357	0.123614	none
BFAR	12.8426	12.8222	12.8677	12.8064	12.7525	12.7928	-0.100905	7206.43	0.258767	0.657694	none
BFSP1	6.27417	6.31975	6.31071	6.26069	6.22043	6.2398	-0.398262	77.4226	0.2069	0.6188	none
BHLHE40	14.2613	14.2389	14.688	14.6395	14.5281	14.508	0.0646057	23156.6	0.785481	0.938465	none
BHLHE41	10.9831	10.9585	9.45097	9.65054	9.94593	9.78955	-1.12257	1419.46	0.257294	0.656819	none
BICC1	14.4279	14.4055	14.3367	14.4131	14.6467	14.6904	0.42952	23173	5.64e-06	0.000842076	none
BICD1	10.9119	10.8471	10.1301	10.1031	10.1501	10.2763	-0.645391	1459.9	0.122628	0.518368	none
BICD2	12.0411	12.1016	12.0987	12.1356	12.1356	12.142	0.0726768	4420.64	0.45657	0.790315	none
BICDL1	10.5904	10.64	10.3008	11.0381	10.7434	10.7276	0.103971	1680.99	0.744986	0.921476	none
BICDL2	7.63359	7.69083	8.16531	8.26933	8.05065	7.98516	0.103693	264.892	0.850011	0.958247	none
BICRA	10.805	10.8475	10.4019	10.6538	10.7746	10.8011	0.171012	1701.95	0.471766	0.798762	none
BICRAL	10.4831	10.493	10.6669	10.664	10.7337	10.6967	0.24079	1586.2	0.134916	0.537143	none
BID	11.5183	11.4958	11.4027	11.3265	11.4206	11.4189	-0.032163	2766.22	0.81661	0.947518	none
BIK	8.39183	8.49862	8.55084	8.55514	8.42897	8.45303	-0.156621	358.2	0.433642	0.776129	none
BIN1	13.4299	13.4351	13.1662	13.3208	13.3779	13.3562	0.037782	10468.4	0.810418	0.946569	none
BIN3	9.90604	9.85737	10.0058	9.9776	9.98201	9.96462	0.0675327	990.123	0.637613	0.879577	none
BIRC2	12.1416	12.123	11.9717	11.8492	11.9421	11.9891	-0.103532	4127.51	0.550137	0.840412	none
BIRC3	11.4281	11.3894	11.1191	11.2909	11.0389	11.2124	-0.31855	2456.43	0.0971145	0.478971	none
BIRC5	13.4264	13.4371	13.2594	13.1295	13.124	13.1495	-0.296893	9864.91	0.0850895	0.461484	none
BIRC6	12.7037	12.7282	12.4816	12.7653	12.6473	12.773	0.0595468	6610.51	0.723023	0.912927	none
BIVM	11.2931	11.3182	11.4262	11.3586	11.381	11.3602	0.0348756	2624.33	0.765153	0.929405	none
BLA-DQB	8.74102	8.78818	8.55807	8.57611	7.98795	7.91444	-2.10311	380.529	1.83e-17	4.01e-14	DOWN
BLCAP	11.7133	11.7961	12.2084	12.098	12.1061	12.0939	0.207436	4175.72	0.401935	0.75702	none
BLM	11.5873	11.5959	11.7554	11.6938	11.6175	11.6224	-0.0682782	3209.97	0.602875	0.863899	none
BLMH	11.9851	11.9685	12.1491	12.0225	12.0234	12.012	-0.0265854	4180.66	0.837756	0.954248	none
BLOC1S1	11.853	11.8091	11.8679	11.8118	11.8224	11.7537	-0.0791206	3617.33	0.430424	0.773881	none
BLOC1S2	11.4122	11.4612	11.7255	11.7111	11.6113	11.6062	0.0363365	3101.87	0.853035	0.959483	none
BLOC1S3	7.5411	7.47081	7.49538	7.62486	7.54202	7.61428	0.152709	187.984	0.552656	0.84165	none
BLOC1S4	10.1271	10.0936	10.1303	10.0876	10.0894	10.2133	0.0826511	1116.97	0.52318	0.827524	none
BLOC1S5	10.8296	10.8412	10.8378	10.8494	10.7783	10.7702	-0.116012	1805.96	0.222145	0.6337	none
BLOC1S6	11.7556	11.7746	11.8858	11.7199	11.6652	11.7022	-0.171393	3455.22	0.168882	0.580992	none
BLVRA	10.4024	10.2608	10.4622	10.3565	10.4781	10.5051	0.216525	1367.29	0.147382	0.552347	none
BLVRB	11.6103	11.6654	11.7759	11.7673	11.9926	11.9566	0.44612	3592.42	0.000723221	0.0403042	none
BLZF1	11.4125	11.3795	11.3652	11.3411	11.3318	11.3589	-0.050235	2638.31	0.609205	0.865859	none
BMF	10.5234	10.5186	10.5414	10.8702	11.2125	11.2682	1.06036	1926.43	1.51e-06	0.000320048	UP
BMI1	12.5484	12.5188	12.549	12.5537	12.4208	12.5205	-0.11554	5873.96	0.24226	0.648656	none
BMP1	13.7575	13.7822	13.7864	13.6255	13.5415	13.5565	-0.306769	13152.9	0.00964913	0.18325	none
BMP2	11.407	11.4493	10.9769	10.9899	11.251	11.1837	-0.0203468	2414.36	0.940359	0.984917	none
BMP2K	12.2799	12.3045	12.2812	12.4341	12.4154	12.4303	0.156993	5261.99	0.199557	0.612216	none
BMP3	10.7627	10.7349	11.035	10.9494	10.6167	10.6163	-0.46901	1792.39	0.0135668	0.218916	none
BMP4	5.14809	5.19174	5.2359	5.09588	5.24571	5.18436	0.498016	36.831	0.441973	0.78148	none
BMP6	7.79822	7.82173	7.42701	7.54343	8.09808	8.03572	1.1845	236.165	0.00756749	0.159788	none
BMP7	11.5014	11.506	11.5145	11.7732	11.8551	11.8619	0.462975	3305.27	0.00802002	0.166109	none
BMPR1A	10.9804	10.8945	10.8817	10.882	10.6853	10.7143	-0.375441	1844.45	0.00108947	0.0517408	none
BMPR2	12.0666	12.1053	11.7575	11.8222	11.7753	11.8649	-0.213073	3858.85	0.292735	0.682688	none
BMS1	13.2429	13.2315	13.1714	13.0322	13.4898	13.4452	0.470564	9999.75	0.00063013	0.0358765	none
BMT2	10.1409	10.1478	9.92195	9.99963	9.86538	9.94631	-0.291088	1034.4	0.10883	0.499568	none
BNIP1	9.27364	9.34797	9.49418	9.39552	9.32866	9.46788	0.0417775	671.426	0.829519	0.951152	none
BNIP2	11.0575	11.0458	10.7961	10.9	11.0025	11.0666	0.138642	2028.45	0.428346	0.772652	none
BNIP3	10.9484	11.0435	10.8141	11.1379	11.4425	11.5257	0.834636	2364.67	7.89e-06	0.00105304	none
BNIP3L	12.1012	12.1077	12.0979	12.3389	12.2121	12.2753	0.127452	4691.72	0.426346	0.771399	none
BNIPL	5.5454	5.62975	5.5007	5.60189	5.56933	5.52999	-0.197671	47.5959	0.693203	0.901624	none
BOD1	10.9286	10.8955	11.1579	10.8711	10.8733	10.9101	-0.137018	1975.96	0.446958	0.785041	none
BOD1L1	12.15	12.1337	11.902	12.1347	12.0736	12.1329	0.0307703	4370.27	0.846189	0.95587	none
BOK	10.3263	10.3408	10.3563	10.5352	10.5978	10.5489	0.326648	1410.78	0.0431452	0.364276	none
BOLA	10.8006	10.8282	11.0658	11.2401	11.197	11.1408	0.292246	2149.66	0.224385	0.635312	none
BOLA-DMA	8.28995	8.21061	8.08357	8.11211	8.0079	8.01437	-0.488448	281.194	0.0402835	0.353691	none
BOLA-DMB	9.87212	9.90252	9.81347	9.96819	9.57104	9.59684	-0.618106	897.124	1.89e-05	0.0022154	none
BOLA-DOB	5.63659	5.49974	5.47999	5.63511	5.68334	5.55706	0.479763	48.9816	0.467257	0.796445	none
BOLA-DQA2	6.37445	6.27671	5.96727	5.98091	5.88913	5.90322	-2.29669	73.4289	0.0013876	0.0622858	none
BOLA-DQA5	5.7838	5.82858	5.68446	5.68688	5.5489	5.54469	-2.31687	53.1404	7.93e-06	0.00105304	DOWN
BOLA-DRA	9.87938	9.87331	8.4604	8.66618	8.25577	8.29734	-2.63764	685.254	0.00745982	0.159788	none
BOLA-DRB2	5.69128	5.72767	5.71983	5.76795	5.67175	5.69708	-0.372842	52.5838	0.341203	0.716611	none
BOLA-DRB3	11.0131	11.0352	10.7755	10.8186	10.1979	10.1592	-1.36836	1745.43	2.56e-14	3.36e-11	DOWN
BOLA-NC1	10.8193	10.9103	10.9059	11.1326	11.0709	11.0529	0.196844	2037.22	0.278354	0.673333	none
BOLA1	10.0504	10.0718	10.2726	10.2127	10.3355	10.4181	0.409394	1212.1	0.0203041	0.26215	none
BOLA2B	11.2631	11.2419	11.3892	11.325	11.3498	11.2364	-0.0202989	2527.83	0.879794	0.966509	none
BOLA3	11.1228	11.0712	10.9557	10.8187	11.0134	10.8862	-0.0821286	2029.89	0.661869	0.890296	none
BOLA_1	12.6507	12.6816	12.8575	12.931	12.8706	12.8569	0.124436	7212.12	0.457325	0.790699	none
BOLA_2	13.5043	13.5035	13.9164	13.9736	13.9048	13.8788	0.22879	14347.8	0.362002	0.730895	none
BOP1	12.2666	12.3368	12.3673	12.229	12.3308	12.3312	0.0486736	5084.86	0.669229	0.891583	none
BORA	10.7729	10.8097	10.4202	10.3415	10.4407	10.4426	-0.300491	1518.38	0.263672	0.661131	none
BORCS5	9.74371	9.77429	9.45985	9.4769	9.50544	9.65233	-0.0875325	786.261	0.727179	0.913618	none
BORCS6	9.14916	9.1429	9.13921	9.32416	9.32316	9.24815	0.203496	600.005	0.279696	0.674454	none
BORCS7	9.94218	9.98538	9.93496	9.99898	9.89283	9.89043	-0.144444	983.912	0.221097	0.632768	none
BORCS8	9.52355	9.59351	9.63805	9.52605	9.62123	9.59172	0.0713548	767.679	0.617816	0.869823	none
BPGM	8.10905	8.14937	8.04425	7.9876	7.95524	8.0105	-0.271506	264.945	0.222232	0.6337	none
BPHL	9.15402	9.12377	9.12034	9.22624	9.30656	9.34816	0.366569	597.291	0.0140275	0.222312	none
BPNT1	10.3323	10.3764	10.5922	10.5489	10.4616	10.5444	0.064453	1432.2	0.729456	0.914829	none
BPTF	11.9535	11.9708	11.9455	12.0433	12.0822	12.0269	0.12561	4112.34	0.23489	0.643362	none
BRAF	10.3119	10.2977	10.1369	10.2841	10.2545	10.3126	0.0445886	1234.41	0.76693	0.930933	none
BRAP	10.9828	10.9507	10.9524	10.9659	11.0371	10.9442	0.0499705	2010.13	0.641931	0.880861	none
BRAT1	10.0827	10.153	10.2567	10.4726	10.4287	10.3669	0.268487	1271.16	0.234195	0.643033	none
BRCA1	12.9795	12.9346	13.0174	12.8691	12.9894	13.0108	0.0784436	8016.84	0.484301	0.805763	none
BRCA2	11.9369	11.9534	11.7897	11.7092	11.7999	11.8849	-0.0150027	3695.86	0.92628	0.979534	none
BRCC3	11.0555	10.9501	10.9775	10.8147	10.8178	10.9635	-0.105084	1959.43	0.527492	0.829019	none
BRD1	12.0579	12.1654	11.7019	11.814	11.8421	11.7728	-0.238968	3859.93	0.299738	0.687405	none
BRD2	14.4381	14.4532	14.558	14.4881	14.6035	14.579	0.167788	23543.1	0.10041	0.485078	none
BRD3	11.4136	11.4922	11.4271	11.6514	11.6506	11.6364	0.240738	3006.8	0.121659	0.516824	none
BRD3OS	7.93003	7.98761	7.92682	8.09512	7.89895	7.84788	-0.350945	248.583	0.135827	0.538235	none
BRD4	13.1833	13.1507	12.9856	13.1193	13.1667	13.1586	0.0809701	8968.47	0.528539	0.829079	none
BRD7	12.4716	12.4014	12.4164	12.318	12.3794	12.3503	-0.0629601	5372.64	0.581847	0.853893	none
BRD8	12.3075	12.2497	12.24	12.1973	12.2179	12.2057	-0.0618779	4828.73	0.541396	0.835997	none
BRD9	12.0063	12.0387	12.0832	12.0255	12.0702	12.0771	0.057668	4242.83	0.53907	0.835397	none
BRF1	11.3928	11.3397	11.3881	11.4655	11.4707	11.4941	0.144383	2754.65	0.196758	0.609528	none
BRF2	9.33058	9.3536	9.59622	9.46166	9.40647	9.49745	0.0247568	699.276	0.90593	0.973669	none
BRI3	11.3381	11.0622	10.8589	11.0396	11.0078	11.0049	-0.144268	2149.8	0.528753	0.829079	none
BRI3BP	12.7386	12.706	12.8626	12.7601	12.6411	12.6526	-0.198215	6799.12	0.0862024	0.462849	none
BRICD5	4.93948	5.00478	4.85992	4.9143	4.93059	4.95076	0.123681	30.861	0.858207	0.96241	none
BRIP1	9.56325	9.52329	9.68261	9.51382	9.64922	9.59753	0.102813	771.977	0.527907	0.829019	none
BRIX1	11.8878	11.8441	11.9646	11.7124	11.7201	11.7129	-0.234523	3602.59	0.114184	0.5064	none
BRK1	11.4504	11.4589	11.6859	11.4707	11.4873	11.5029	-0.0443062	2926.39	0.779995	0.936247	none
BRMS1	12.8676	12.9141	12.9663	12.9028	12.9858	12.9684	0.103036	7834	0.281667	0.676172	none
BRMS1L	9.98271	9.98847	9.80923	9.86634	9.75682	9.70728	-0.363004	931.128	0.02704	0.295865	none
BROX	11.7593	11.8158	11.6147	11.6611	11.5537	11.6734	-0.169777	3294.4	0.253865	0.656347	none
BRPF1	11.6624	11.6898	11.6722	11.6461	11.7541	11.6671	0.0733547	3287.97	0.465853	0.795909	none
BRPF3	11.6307	11.6432	11.6423	11.7805	11.678	11.7107	0.0309842	3288.32	0.803926	0.944711	none
BRSK1	9.27317	9.34341	9.23298	9.4088	9.13217	9.04908	-0.497332	611.343	0.0048272	0.125967	none
BRSK2	6.30917	6.41434	6.60614	6.89832	6.62701	6.67117	0.297551	103.295	0.717584	0.911624	none
BRWD1	11.1423	11.0714	11.1179	11.2677	11.2192	11.2377	0.131138	2320.43	0.34419	0.719153	none
BRWD3	10.6301	10.5858	10.5036	10.6873	10.4838	10.5	-0.203509	1520.32	0.145846	0.549723	none
BSCL2	11.2706	11.2468	11.275	11.4053	11.2724	11.2355	-0.0811732	2498.7	0.527752	0.829019	none
BSDC1	10.9602	11.0396	11.0928	11.0711	11.1327	11.022	0.0637008	2128.51	0.625898	0.874526	none
BSG	15.7554	15.76	16.0468	16.0398	15.9285	15.9012	0.00764617	61805	0.966702	0.993215	none
BSN	9.23073	9.36268	9.90963	10.2399	10.0909	10.0914	0.601547	990.271	0.38444	0.747725	none
BSPRY	8.73371	8.67256	8.7321	8.95792	8.82158	8.69834	-0.0445091	440.021	0.857177	0.961828	none
BTAF1	11.8283	11.8629	11.8467	11.8907	11.882	11.9318	0.0830647	3755.11	0.383016	0.747034	none
BTBD1	11.2812	11.2559	11.2824	11.1361	11.0412	11.0691	-0.322287	2329.67	0.010865	0.197758	none
BTBD10	10.6221	10.5834	10.1861	10.2231	10.2636	10.2302	-0.326375	1334	0.221805	0.633654	none
BTBD11	12.5009	12.4557	12.1019	11.9531	12.099	12.1258	-0.27339	4832.28	0.300408	0.68795	none
BTBD19	7.40039	7.23283	7.32234	7.41945	7.48211	7.42653	0.390928	168.306	0.188976	0.601648	none
BTBD2	11.2611	11.2601	11.2182	11.4297	11.3189	11.2111	-0.0501577	2500.28	0.742385	0.920642	none
BTBD3	10.7433	10.6904	10.655	10.8528	10.6663	10.7148	-0.0844007	1691.76	0.565666	0.846762	none
BTBD6	11.8674	11.878	12.1391	12.0678	12	11.9858	-0.00320782	4087.99	0.985147	0.996661	none
BTBD7	11.6752	11.6676	11.5819	11.7218	11.7039	11.7665	0.122169	3301.18	0.298879	0.686735	none
BTBD8	8.21805	8.29843	7.92144	7.95074	8.10183	8.07959	-0.0606847	278.813	0.867169	0.964682	none
BTBD9	10.2358	10.296	10.3942	10.4777	10.4518	10.4174	0.145838	1337.66	0.386655	0.749333	none
BTC	8.11022	8.03895	7.75993	8.01122	7.8551	7.86156	-0.402442	249.586	0.216881	0.628563	none
BTD	9.78422	9.80158	9.97594	9.99472	9.9877	9.9427	0.138537	970.059	0.448952	0.785437	none
BTF3	14.6648	14.6651	14.6085	14.4714	14.5418	14.5527	-0.0922699	24622.2	0.474587	0.799919	none
BTF3L4	11.076	11.0872	11.154	10.9593	10.8582	10.9176	-0.321938	2073.43	0.0208346	0.265352	none
BTG1	12.0972	12.1699	12.071	12.1231	12.1167	12.1962	0.0682966	4483.57	0.52432	0.828216	none
BTG2	8.81105	8.98721	9.17949	9.17105	9.10657	9.15642	0.183576	544.225	0.503189	0.816829	none
BTG3	11.2421	11.2625	10.9514	10.7906	10.7112	10.7426	-0.626114	2040.27	0.012376	0.211846	none
BTRC	10.5415	10.5515	10.5986	10.5145	10.5338	10.5067	-0.057591	1490.84	0.60281	0.863899	none
BUB1	12.9781	12.9302	12.7734	12.6888	12.6911	12.7318	-0.223601	7176.78	0.178177	0.591628	none
BUB1B	14.0727	14.0486	13.7146	13.5704	13.5733	13.5696	-0.484795	14222.4	0.044673	0.369363	none
BUB3	13.9912	14.0138	14.0259	13.8995	13.9138	13.8973	-0.124962	15926.9	0.232315	0.641566	none
BUD13	10.5586	10.5878	10.745	10.6053	10.6816	10.6929	0.108504	1605.8	0.451298	0.786885	none
BUD23	12.8973	12.8945	13.2538	12.9456	12.9854	12.9613	-0.0572209	8202.51	0.769555	0.932142	none
BUD31	12.0957	12.1173	12.1104	11.9623	11.9965	12.0079	-0.118123	4244.28	0.33428	0.710264	none
BYSL	11.266	11.3137	11.4968	11.4309	11.4697	11.4893	0.167359	2735.39	0.275254	0.67048	none
BZW1	14.7405	14.7076	14.7112	14.5898	14.6034	14.6284	-0.115741	25996.6	0.296978	0.685117	none
BZW2	13.8418	13.8223	14.2099	13.9167	14.0664	14.0718	0.173673	16417.2	0.381249	0.745937	none
BoLA	12.04	12.0435	12.3252	12.5101	12.4005	12.3378	0.197059	5043.3	0.415062	0.766057	none
C10H14orf1	10.9033	10.8697	10.8642	11.0379	10.8313	10.7721	-0.210941	1891.79	0.136949	0.539807	none
C10H14orf119	11.5885	11.5537	11.7455	11.7199	11.6966	11.7006	0.072983	3261.88	0.60772	0.865158	none
C10H14orf93	8.30592	8.37504	8.64896	8.74532	8.66139	8.6394	0.279748	387.091	0.421404	0.76956	none
C10H15orf41	10.1279	10.2072	10.292	10.1108	10.0098	10.0634	-0.285836	1130.83	0.0636928	0.422648	none
C10H15orf48	8.72807	8.6533	9.09531	9.1313	8.87402	8.8345	-0.16653	485.9	0.638663	0.880497	none
C10H15orf61	8.42342	8.39693	8.30272	8.4856	8.35482	8.36288	-0.121392	336.008	0.552332	0.841648	none
C10H15orf62	7.12479	7.58312	7.6357	7.71455	7.65637	7.46265	0.0783148	193.624	0.897556	0.971898	none
C10H15orf65	6.13757	6.12252	6.03838	6.02161	6.0513	6.08393	-0.0954056	67.7867	0.813045	0.947136	none
C11H2orf42	8.82895	8.84819	8.83502	8.7434	8.8574	8.70598	-0.0725232	447.957	0.698023	0.904181	none
C11H2orf49	10.8334	10.7799	10.7674	10.7944	10.8293	10.7864	0.0247152	1781.67	0.8143	0.947358	none
C11H2orf50	5.64051	5.68624	5.77306	5.78771	5.8395	5.80303	0.746338	54.938	0.166099	0.576709	none
C11H2orf68	11.0048	11.0149	11.0172	11.0169	11.1486	11.1006	0.192952	2124.75	0.0431392	0.364276	none
C11H9orf116	9.86785	9.75187	9.64535	9.81236	9.73202	9.57693	-0.231499	855.413	0.219007	0.630695	none
C11H9orf16	10.468	10.4846	10.6463	10.479	10.3934	10.3453	-0.280481	1425.66	0.0604542	0.412529	none
C11H9orf50	7.73314	7.73424	7.55599	7.49628	7.65941	7.74658	0.223096	203.815	0.495007	0.811413	none
C11H9orf78	11.1555	11.0969	11.2526	11.1899	11.2728	11.2291	0.130509	2356.59	0.295624	0.684428	none
C13H20orf194	9.09484	9.08406	8.99539	9.09124	9.19087	9.26124	0.349201	559.54	0.0237018	0.279691	none
C13H20orf27	11.5798	11.6897	11.5004	11.4358	11.48	11.4388	-0.163451	2951.9	0.292762	0.682688	none
C13H20orf96	8.59143	8.61455	8.78132	8.67251	8.60419	8.61545	-0.143733	402.315	0.472868	0.798762	none
C14H8orf33	10.9812	10.9208	11.224	11.0457	11.122	11.1026	0.109319	2156.3	0.539521	0.835397	none
C14H8orf37	10.1369	10.1771	9.85086	9.91298	9.79666	9.85026	-0.400559	1006.73	0.0717467	0.436656	none
C14H8orf59	10.9089	10.8738	10.9603	10.7249	10.7599	10.7969	-0.163557	1837.41	0.293256	0.682688	none
C14H8orf76	10.0257	10.0472	10.1482	9.99712	9.99963	10.0527	-0.0566266	1058.34	0.691148	0.900491	none
C14H8orf82	10.9882	10.8979	10.9856	11.0897	11.0187	11.0073	0.0356973	2048.91	0.7924	0.940867	none
C14H8orf89	10.1609	10.1143	10.1601	10.0313	10.052	10.0087	-0.167478	1090.92	0.220709	0.632272	none
C15H11orf1	5.0282	4.98765	4.98318	5.02389	5.01547	4.98342	-0.0837754	32.1533	0.864074	0.96422	none
C15H11orf49	8.7792	8.76051	8.81943	8.81524	8.76005	8.68343	-0.173034	437.192	0.271783	0.667188	none
C15H11orf52	8.58198	8.55362	8.9732	9.07559	9.05457	8.91968	0.374834	481.893	0.332688	0.709241	none
C15H11orf58	13.536	13.5369	13.2836	13.2472	13.1653	13.2042	-0.3629	10416.9	0.0440277	0.367886	none
C15H11orf71	8.03685	7.89129	8.0532	7.91116	8.04461	8.07521	0.246461	257.914	0.301292	0.688202	none
C15H11orf74	9.73196	9.67933	9.68801	9.62752	9.59831	9.66163	-0.104698	812.522	0.44092	0.780768	none
C16H1orf112	10.9098	10.998	11.1388	10.8527	10.9538	10.9615	-0.0400582	2014.07	0.81676	0.947518	none
C16H1orf115	10.4782	10.4814	10.5095	10.7554	10.6675	10.7132	0.229173	1565.74	0.225443	0.635313	none
C16H1orf116	6.33974	6.39347	6.54124	6.50623	6.42331	6.40734	-0.193828	87.4704	0.650681	0.884473	none
C16H1orf159	8.14756	8.08718	8.50778	8.49803	8.48875	8.37687	0.270096	335.842	0.484107	0.805763	none
C16H1orf174	10.2342	10.322	10.3662	10.3122	10.3794	10.3659	0.116008	1289.17	0.358523	0.729394	none
C16H1orf53	6.70031	6.62762	6.62123	6.62562	6.69561	6.64034	0.122166	100.818	0.677966	0.895782	none
C16H1orf74	8.98859	9.19608	9.33763	9.21509	9.1925	9.23714	0.0495804	590.735	0.834316	0.952902	none
C17H12orf43	10.4512	10.4602	10.5785	10.3493	10.5701	10.4992	0.130912	1438.36	0.408703	0.762016	none
C17H12orf49	9.92954	9.90459	9.98337	9.89145	9.98693	9.88439	0.0173017	976.71	0.898775	0.971989	none
C17H12orf65	10.168	10.201	10.2932	10.1068	10.1656	10.0771	-0.136676	1154.56	0.37339	0.740684	none
C17H22orf39	8.97045	8.98453	9.03712	9.08981	9.23817	9.16648	0.398779	545.811	0.0133768	0.218006	none
C17H4orf33	7.41627	7.33873	7.63622	7.40393	7.58452	7.4959	0.296458	181.244	0.403103	0.757589	none
C17H4orf46	9.80148	9.88926	9.85831	9.85791	9.84864	9.83645	-0.0191784	922.463	0.87596	0.965274	none
C17H5orf52	7.23612	7.10124	7.12356	7.0659	7.07505	7.21474	0.0565711	141.647	0.861597	0.962821	none
C18H16orf46	8.05833	8.1937	7.99831	7.99983	7.94257	7.9495	-0.360807	262.3	0.136038	0.538583	none
C18H16orf70	10.7434	10.7308	10.9384	10.8466	10.8578	10.8456	0.0590829	1822.27	0.699651	0.904972	none
C18H16orf74	10.0216	10.1241	9.97301	9.93402	10.0547	10.0846	0.103106	1049.85	0.505081	0.8171	none
C18H16orf86	5.1766	5.23783	5.11991	5.13035	5.25275	5.16344	0.458114	36.7308	0.45516	0.78912	none
C18H16orf87	7.81135	7.73383	7.69525	7.69324	7.70489	7.71872	-0.0748684	212.177	0.734442	0.917528	none
C18H19orf12	10.4668	10.4495	10.6377	10.6386	10.5298	10.5695	-0.00410444	1502.96	0.979947	0.995438	none
C18H19orf18	7.06697	7.01684	7.0661	7.14608	7.24145	7.14537	0.480115	139.843	0.0896294	0.467966	none
C18H19orf33	12.0554	11.98	12.4057	12.3635	12.0563	11.9788	-0.330288	4592.86	0.148768	0.554275	none
C18H19orf47	10.0895	10.1402	10.0582	10.0483	10.177	10.138	0.137815	1105.64	0.26071	0.659268	none
C18H19orf48	11.6801	11.7879	12.0688	11.8297	11.8286	11.8163	-0.0486141	3682.53	0.803073	0.944494	none
C18H19orf54	10.0134	10.0239	9.7611	9.87044	10.0767	10.0421	0.261014	1007.36	0.177355	0.590363	none
C18H19orf81	7.07906	7.05187	7.20259	7.33921	7.14048	6.98883	-0.45216	143.42	0.272694	0.667188	none
C19H17orf100	4.33646	4.32593	4.36898	4.38263	4.36695	4.36868	0.261254	20.5902	0.680818	NA	none
C19H17orf49	10.8126	10.7708	10.9157	10.8213	10.8923	10.8872	0.102827	1848.71	0.406814	0.760279	none
C19H17orf53	9.49447	9.53456	9.4888	9.46162	9.45948	9.48342	-0.049156	717.915	0.701657	0.90522	none
C19H17orf58	8.8099	8.79227	8.84606	8.86334	8.71119	8.85766	-0.0967262	450.87	0.585429	0.855506	none
C19H17orf67	7.70192	7.75618	7.70275	7.66772	7.57494	7.69748	-0.232455	206.269	0.319832	0.700401	none
C19H17orf75	10.2668	10.2175	10.3103	10.214	10.1483	10.2287	-0.119218	1203.63	0.355386	0.727204	none
C19H17orf80	11.0545	11.0814	11.0194	11.0346	11.0911	11.019	0.0135589	2121.25	0.898365	0.971989	none
C19H17orf97	5.95136	6.04741	5.9582	6.23405	6.12043	6.15935	0.538852	69.6244	0.389398	0.751479	none
C1D	12.0728	12.1151	11.6611	11.7154	11.4511	11.5902	-0.656049	3606.81	0.00848366	0.170087	none
C1GALT1	11.518	11.569	11.3777	11.4542	11.3786	11.423	-0.138353	2812.21	0.30669	0.691403	none
C1GALT1C1	10.5726	10.6897	10.6412	10.6248	10.5222	10.4748	-0.243988	1543.7	0.0423913	0.362199	none
C1H21orf2	9.06276	9.08755	9.27487	9.29407	9.33161	9.28929	0.268593	602.979	0.210936	0.623704	none
C1H21orf58	7.19189	7.21436	6.92098	6.95725	7.08009	7.02864	-0.110688	136.621	0.803463	0.944494	none
C1H21orf91	10.1484	10.2226	9.78873	9.83534	9.75408	9.94905	-0.310704	1010.44	0.270324	0.66549	none
C1H3orf33	8.98548	8.98979	8.90589	8.93162	8.838	8.77648	-0.344933	481.483	0.0281831	0.303078	none
C1H3orf38	10.98	10.926	10.7655	10.7328	10.6785	10.6884	-0.308672	1791.61	0.0706377	0.433665	none
C1H3orf52	6.54891	6.5484	6.60816	6.75824	6.41543	6.36517	-1.41697	96.3093	0.000541951	0.0331523	DOWN
C1H3orf58	10.2217	10.31	10.4065	10.4756	10.1285	10.1856	-0.376025	1262.23	0.030095	0.313885	none
C1H3orf70	10.6082	10.6367	10.4555	10.4738	10.3731	10.3508	-0.339409	1441.53	0.0264724	0.292709	none
C1QBP	13.6196	13.5702	13.7882	13.4913	13.6059	13.5858	-0.0434553	12558.6	0.782602	0.937563	none
C1QL1	6.41165	6.35633	6.60463	6.83771	6.76395	6.60446	0.542248	102.788	0.458404	0.791509	none
C1QTNF1	7.31351	7.30963	6.80455	7.09492	6.86241	6.78493	-1.54534	141.269	0.0073307	0.158055	none
C1QTNF6	11.2095	11.1889	10.1744	9.60459	10.578	10.5596	-0.31246	1779.37	0.744702	0.921476	none
C1RL	9.47446	9.67812	9.55224	9.54345	9.51823	9.47348	-0.142108	746.987	0.401189	0.756881	none
C1S	5.45317	5.48134	5.3342	5.29765	5.34524	5.3314	-0.607857	42.2442	0.349843	0.723569	none
C20H5orf22	9.31894	9.35318	9.21201	9.03366	9.14014	9.02777	-0.335175	587.662	0.162561	0.573808	none
C20H5orf34	9.40168	9.34311	9.26986	9.2905	9.35786	9.33618	0.0412187	645.95	0.786261	0.938465	none
C20H5orf51	12.2286	12.2178	12.3421	12.367	12.2196	12.2845	-0.0632858	4971.5	0.61972	0.870786	none
C20H5orf58	8.08598	8.12572	8.57944	8.67095	8.10713	7.9766	-0.995967	328.643	0.0276335	0.299617	none
C21H14orf132	8.95389	8.88509	8.82597	9.06659	8.56257	8.64672	-0.809123	464.26	0.000171412	0.0137464	none
C21H14orf28	7.56196	7.71903	7.39002	7.46278	7.42892	7.47068	-0.329384	184.667	0.355757	0.727456	none
C21H15orf39	11.9565	12.1076	11.6432	11.7753	11.719	11.7005	-0.294759	3663.42	0.184891	0.5982	none
C21H15orf40	9.7151	9.69783	9.66173	9.60787	9.61852	9.69795	-0.024747	813.583	0.860864	0.962766	none
C22H3orf14	10.3108	10.33	9.99523	10.0084	10.0156	10.1161	-0.201953	1134.77	0.400434	0.756881	none
C22H3orf20	5.48147	5.57353	5.33844	5.31557	5.3909	5.36843	-0.551315	43.9325	0.471441	0.798762	none
C22H3orf22	5.2975	5.28246	5.21021	5.20986	5.31397	5.3866	1.00619	39.6533	0.0771132	0.448891	none
C22H3orf62	8.44574	8.52173	8.41309	8.4215	8.33679	8.37354	-0.255224	343.247	0.154847	0.563951	none
C22H3orf67	8.21707	8.31488	8.49213	8.18369	8.36902	8.29667	0.0632915	321.213	0.823516	0.949169	none
C23H6orf106	11.8019	11.7693	11.6628	11.7775	11.8411	11.8421	0.145735	3529.77	0.206651	0.618683	none
C23H6orf132	6.14478	6.15241	6.30647	6.35992	6.57024	6.50812	1.56239	86.2086	0.00740907	0.159222	none
C23H6orf136	10.3343	10.3436	10.4582	10.2958	10.3558	10.3575	-0.00574385	1314.05	0.966705	0.993215	none
C23H6orf141	8.14767	8.0818	7.90689	7.98396	8.0458	7.95122	-0.104424	261.426	0.700263	0.905138	none
C23H6orf222	5.3882	5.46197	5.51249	5.51474	5.47054	5.44246	-0.139955	44.4989	0.793435	0.941426	none
C23H6orf223	7.64747	7.56188	7.56726	7.75604	7.43226	7.48076	-0.645352	193.361	0.0199618	0.259938	none
C23H6orf226	9.35003	9.32565	9.46497	9.24139	9.37049	9.40272	0.0802444	659.094	0.657276	0.887615	none
C23H6orf47	9.50014	9.53589	9.69552	9.66794	9.67785	9.7203	0.192922	797.899	0.275714	0.670772	none
C23H6orf52	9.87135	9.84771	9.99183	9.88236	9.974	9.9962	0.165058	976.166	0.243663	0.650244	none
C23H6orf62	12.9198	12.912	12.9118	12.8311	12.8968	12.9011	0.00757634	7622.8	0.937064	0.983805	none
C23H6orf89	11.2712	11.2491	11.4791	11.3949	11.3884	11.4308	0.097081	2655.07	0.534905	0.833368	none
C24H18orf21	10.1483	10.1041	10.2322	9.92702	10.0007	9.96877	-0.237994	1078.21	0.213776	0.625333	none
C24H18orf25	11.1793	11.1117	11.1905	10.9622	10.9795	11.0273	-0.194225	2167.9	0.213697	0.625333	none
C24H18orf32	10.1343	10.1068	10.2239	10.1723	10.0422	9.97652	-0.28784	1109.34	0.0293278	0.309089	none
C24H18orf54	10.0719	10.1329	9.76933	9.64357	9.6916	9.77364	-0.377072	943.555	0.190734	0.602432	none
C25H16orf58	7.72621	7.73274	7.88851	7.9491	7.96056	7.98404	0.431116	237.65	0.133536	0.536757	none
C25H16orf71	7.95637	8.04044	7.75808	7.87754	7.86572	7.87185	-0.139657	240.091	0.629822	0.876088	none
C25H16orf72	11.7117	11.6871	11.7232	11.818	11.754	11.7433	0.0208401	3422.73	0.853686	0.959841	none
C25H16orf91	10.2554	10.2803	10.6773	10.589	10.4886	10.5525	0.0969787	1443.55	0.703953	0.906003	none
C25H7orf26	11.0817	11.0504	11.0858	11.0929	11.0769	11.0982	0.0171326	2166.55	0.857514	0.962029	none
C25H7orf43	9.80916	9.85436	9.82689	9.95709	9.98752	9.95107	0.20529	957.113	0.156131	0.565406	none
C25H7orf50	10.0067	10.0154	10.0075	10.031	9.96277	9.83091	-0.226239	1009.89	0.0895612	0.467966	none
C26H10orf143	8.05972	8.17954	8.19212	8.11632	8.16451	8.22825	0.164375	286.29	0.42673	0.771474	none
C26H10orf88	9.59267	9.58661	9.51211	9.50507	9.51831	9.42393	-0.161535	737.441	0.274053	0.668709	none
C27H4orf47	7.83706	7.91876	8.03806	7.86835	7.93702	7.847	-0.0793619	241.476	0.757189	0.926205	none
C28H1orf131	10.169	10.2123	10.219	9.97056	9.97418	9.95421	-0.352093	1094.65	0.0503422	0.386967	none
C28H1orf198	11.5207	11.4657	11.565	11.6593	11.661	11.6156	0.140451	3072.96	0.296273	0.684711	none
C29H11orf24	10.7596	10.8638	11.0341	11.2486	10.989	10.9065	-0.0784135	2030.44	0.748953	0.923086	none
C29H11orf54	11.1257	11.1314	11.3411	11.2528	11.0818	11.1445	-0.178355	2330.25	0.251929	0.655724	none
C29H11orf68	11.2232	11.208	11.2179	11.1965	11.2546	11.3107	0.123119	2412.67	0.199519	0.612216	none
C29H11orf80	8.34306	8.30035	8.25483	8.26092	8.31966	8.24171	-0.025248	312.74	0.89157	0.970642	none
C29H11orf86	12.5799	12.6061	12.9706	12.9552	12.9578	12.9143	0.228754	7392.76	0.310325	0.694901	none
C29H11orf95	9.70549	9.81743	9.58369	9.66981	9.57902	9.63656	-0.181017	815.768	0.306262	0.691291	none
C29H11orf98	11.4986	11.4613	11.804	11.5168	11.6235	11.5129	-0.0166433	3063.44	0.932959	0.981779	none
C2CD2	9.57092	9.63286	9.69828	9.59805	9.73177	9.62925	0.111824	801.643	0.459354	0.791944	none
C2CD2L	10.4694	10.5415	10.5771	10.7597	10.681	10.6403	0.122464	1573.25	0.494992	0.811413	none
C2CD3	8.6907	8.69959	8.37245	8.36999	8.43792	8.32566	-0.424899	365.853	0.188063	0.600777	none
C2CD5	12.6676	12.6535	12.2765	12.2766	12.1813	12.1971	-0.489812	5439.44	0.0329173	0.32547	none
C2H2orf69	10.7267	10.8028	10.3741	10.531	10.2624	10.3971	-0.532399	1498.49	0.0258045	0.292003	none
C2H2orf72	8.4677	8.34731	8.31395	8.42928	8.38593	8.39052	-0.00875794	336.099	0.964952	0.992747	none
C2H2orf76	9.3953	9.44553	9.45214	9.2769	9.36206	9.3829	-0.0472982	670.635	0.77937	0.936247	none
C2H2orf88	5.47547	5.44704	5.39925	5.46774	5.4671	5.56199	0.62198	44.7504	0.197062	0.609741	none
C3	11.0364	10.9782	9.40301	9.47611	10.5565	10.6075	0.142355	1626.7	0.89898	0.971989	none
C3H1orf109	9.85999	9.88623	9.90659	9.78225	9.73681	9.82181	-0.156986	913.708	0.272676	0.667188	none
C3H1orf123	10.9632	10.8768	11.1082	11.1231	11.0601	11.0866	0.0878509	2109.72	0.599439	0.862194	none
C3H1orf162	5.11979	5.18297	5.17793	5.02664	5.08185	5.0744	-0.655656	35.0634	0.350178	0.723686	none
C3H1orf194	8.34338	8.22167	8.48164	8.4026	8.29793	8.37323	-0.0817131	329.2	0.741974	0.920608	none
C3H1orf210	9.52497	9.68265	9.81678	9.89698	9.55156	9.62072	-0.310117	832.262	0.183656	0.597057	none
C3H1orf216	8.00318	8.03097	8.12925	8.03547	8.04371	8.10478	0.0698467	267.069	0.73412	0.917354	none
C3H1orf226	9.15705	9.13438	8.97922	9.21554	8.99366	9.04327	-0.240485	547.178	0.226383	0.635937	none
C3H1orf43	12.6552	12.6828	13.0703	12.9861	12.9597	12.9246	0.125548	7633.02	0.572309	0.849713	none
C3H1orf50	9.81899	9.84027	10.0623	9.86424	9.9764	9.85559	0.0319174	962.464	0.867721	0.964682	none
C3H1orf52	9.57953	9.56754	9.63761	9.62318	9.44536	9.51474	-0.250844	757.735	0.0621734	0.417838	none
C4A	7.31343	7.39943	7.32173	7.24042	7.36655	7.30552	0.0600076	160.889	0.824568	0.949235	none
C4H7orf25	10.106	10.1175	10.2664	10.014	10.0119	10.0595	-0.17939	1099.78	0.297321	0.685532	none
C4H7orf57	10.4431	10.5065	9.93897	10.0053	10.2852	10.1517	-0.0637743	1228.3	0.844607	0.95587	none
C5H12orf10	10.8192	10.7694	10.8404	10.8839	10.9104	10.8936	0.128632	1852	0.259477	0.658052	none
C5H12orf29	11.1557	11.1625	11.0652	11.0318	11.0208	10.9658	-0.195496	2151.73	0.124175	0.521273	none
C5H12orf4	9.89703	9.86611	9.67838	9.57404	9.744	9.67764	-0.102867	862.438	0.648333	0.88376	none
C5H12orf45	10.451	10.2964	10.0156	9.87863	9.73983	9.78905	-0.817696	1093.68	0.00571604	0.138704	none
C5H12orf57	11.2635	11.2045	11.3462	11.3089	11.3452	11.377	0.135305	2539.57	0.258988	0.657824	none
C5H12orf66	8.40164	8.26958	8.23633	8.19273	8.33155	8.29509	0.0947841	313.989	0.676162	0.895106	none
C5H12orf73	9.91352	9.91582	9.61466	9.70123	9.7584	9.67235	-0.156626	876.759	0.484027	0.805763	none
C5H12orf75	12.4425	12.4136	11.6664	11.8544	11.7881	11.8106	-0.580079	4315.84	0.095119	0.475208	none
C5H22orf23	6.44629	6.48764	6.22607	6.34621	6.34291	6.32885	-0.277592	83.6766	0.581539	0.853893	none
C6H4orf3	12.9	12.9491	13.0198	12.803	12.7779	12.8681	-0.157586	7599.31	0.253433	0.655835	none
C6H4orf48	8.17518	8.12338	8.02499	8.16961	8.14069	8.10544	-0.00594862	279.576	0.977789	0.995116	none
C6H4orf54	8.04752	8.08359	7.98077	8.08434	8.00224	8.00916	-0.131564	262.648	0.501503	0.816005	none
C7H19orf24	10.6872	10.8168	11.1199	11.299	11.1731	11.1644	0.274539	2166.79	0.348546	0.722584	none
C7H19orf25	10.24	10.1807	10.4166	10.296	10.3163	10.4051	0.137846	1274.41	0.414823	0.766042	none
C7H19orf44	9.49082	9.49173	9.28397	9.34102	9.50193	9.40446	0.100342	688.074	0.610645	0.866382	none
C7H19orf53	11.6201	11.6838	11.9046	11.7044	11.7271	11.7605	0.016934	3419.93	0.918144	0.97796	none
C7H19orf57	8.29988	8.47554	8.35802	8.30333	8.61427	8.51649	0.520341	349.095	0.0176625	0.250591	none
C7H19orf66	11.2625	11.2517	11.5105	11.5955	11.6425	11.5875	0.335295	2886.8	0.107105	0.497228	none
C7H19orf70	11.1902	11.1481	11.5157	11.4586	11.4121	11.3953	0.107196	2643.81	0.619895	0.870846	none
C7H19orf71	7.87003	7.83478	7.85876	7.97368	7.94787	7.96286	0.211345	241.077	0.32952	0.705493	none
C7H1orf35	10.6536	10.7224	11.1545	10.9645	11.0468	10.9756	0.206192	1972.25	0.426487	0.771474	none
C7H5orf15	12.7014	12.7354	12.5232	12.5681	12.2834	12.4223	-0.461575	6027.96	0.00265579	0.0916771	none
C7H5orf24	10.2206	10.1474	9.95368	10.0471	9.97167	10.038	-0.17574	1076.01	0.339403	0.715141	none
C7H5orf30	10.2959	10.209	10.2873	10.2179	10.1859	10.142	-0.168002	1197.42	0.174321	0.587734	none
C7H5orf63	8.17373	8.06428	8.41907	8.29262	8.20202	8.15699	-0.186534	301.757	0.538745	0.835267	none
C8G	6.86354	7.04309	7.00193	7.17301	7.21347	7.17916	0.674217	138.6	0.109437	0.500617	none
C8H9orf135	4.72106	4.72126	4.67082	4.69931	4.72687	4.69594	0.122196	26.1711	0.824805	NA	none
C8H9orf3	12.8728	12.9184	12.9446	12.872	12.8777	12.8575	-0.0564227	7597.2	0.542181	0.836453	none
C8H9orf40	11.0932	10.943	10.9976	11.064	11.097	11.134	0.155489	2132.59	0.222554	0.6337	none
C8H9orf43	9.24374	9.32056	9.68503	9.55961	9.45804	9.53456	0.0590929	719.062	0.834503	0.952902	none
C8H9orf64	10.6743	10.6803	10.8986	10.811	10.6242	10.6395	-0.2484	1698.58	0.126813	0.524881	none
C8H9orf72	10.1059	10.1404	10.0774	10.0293	9.90226	9.88218	-0.381815	1046.87	0.00255141	0.0902046	none
C8H9orf85	7.54837	7.46653	7.57133	7.43716	7.39734	7.41599	-0.370764	178.644	0.137612	0.53994	none
C9	4.93025	4.9244	4.90839	4.94704	4.9424	5.02411	0.704646	31.0778	0.172365	0.584998	none
C9H6orf120	11.4418	11.4127	11.3429	11.329	11.4209	11.4237	0.0674523	2696.13	0.551078	0.840711	none
C9H6orf163	4.9253	4.90107	4.90154	4.84864	4.84991	4.86329	-0.557879	29.5995	0.304113	0.690591	none
C9H6orf203	9.88637	9.83384	10.2028	9.8817	9.90417	9.87655	-0.139749	986.814	0.547082	0.839028	none
CA11	6.40067	6.33721	6.64732	6.57115	6.5484	6.63532	0.485436	94.6826	0.39598	0.754819	none
CA12	11.7167	11.6917	11.7023	11.7658	11.8779	11.8991	0.281484	3519.87	0.00346814	0.106822	none
CA2	13.1257	13.0746	12.7317	12.9555	13.2199	13.2144	0.375748	8627.51	0.0544745	0.397058	none
CA4	6.06937	5.86927	5.82052	5.792	5.91546	5.84386	-0.10858	60.6952	0.861601	0.962821	none
CA5B	9.14509	8.99577	8.58712	8.76293	8.66856	8.62045	-0.603773	461.337	0.0851356	0.461484	none
CA9	9.61413	9.61925	9.57233	9.77484	9.7419	9.65745	0.10485	813.935	0.546745	0.839028	none
CAAP1	10.3594	10.2943	10.3131	10.2462	10.3509	10.2699	0.0129709	1266.99	0.919501	0.978232	none
CAB39	12.9626	12.9536	12.6295	12.5907	12.731	12.7474	-0.0962631	7059.48	0.654163	0.886051	none
CAB39L	9.1012	9.20749	9.19652	9.24054	9.22052	9.20143	0.0504669	586.833	0.747159	0.922643	none
CABCOCO1	7.75426	7.67756	7.55212	7.63994	7.71041	7.82323	0.354253	208.865	0.198949	0.612112	none
CABIN1	11.8128	11.7395	11.566	11.878	11.9032	11.8663	0.215401	3577.21	0.211562	0.624035	none
CABLES1	8.49894	8.5667	8.63279	8.49172	8.64123	8.53989	0.106593	379.175	0.589361	0.857979	none
CABLES2	10.434	10.4256	10.4436	10.5805	10.4838	10.4617	-0.000337288	1422.36	0.998066	0.999145	none
CABP2	4.97414	4.99398	5.08055	5.06033	5.04258	5.02109	0.0430963	32.892	0.942703	0.985509	none
CABP7	6.24372	6.25694	6.52594	6.65183	6.4097	6.5276	0.174914	90.8971	0.809179	0.946349	none
CABYR	6.76725	6.69814	6.49139	6.62169	6.59612	6.70873	0.0186232	101.838	0.968739	0.993439	none
CACFD1	10.8679	10.8839	11.0185	11.1141	11.0977	11.0965	0.209953	2079.18	0.207754	0.619102	none
CACHD1	10.1747	10.1935	9.87995	9.90071	9.987	9.97774	-0.125945	1048.07	0.580773	0.853539	none
CACNA1A	5.78025	5.72333	5.70452	5.69394	5.71966	5.74709	0.0615111	53.1599	0.878697	0.966509	none
CACNA1G	5.02642	5.09156	4.94169	4.94139	5.00579	5.00331	0.0226887	32.4894	0.974685	0.995103	none
CACNA2D1	12.2306	12.2597	11.3606	11.4978	11.4824	11.593	-0.630264	3688	0.119399	0.514093	none
CACNB1	8.46642	8.46353	8.45283	8.43339	8.34426	8.34696	-0.289005	342.838	0.065503	0.426607	none
CACNB2	4.79631	4.69492	4.73466	4.72359	4.73817	4.74925	0.0828526	26.8851	0.893718	NA	none
CACNB3	10.4444	10.5003	10.395	10.6333	10.6121	10.5487	0.151107	1477.41	0.359032	0.729797	none
CACTIN	10.7682	10.7473	10.7488	10.806	10.8943	10.8632	0.196116	1792.2	0.0572845	0.402787	none
CACUL1	12.5329	12.53	12.4085	12.4691	12.4216	12.4571	-0.0767815	5679.97	0.489211	0.808513	none
CACYBP	13.1604	13.0781	13.0746	12.896	12.9942	12.9623	-0.126704	8383.7	0.3909	0.751905	none
CAD	12.6703	12.6927	12.8106	12.8297	12.8688	12.9507	0.254096	7186.6	0.0516662	0.390188	none
CADM1	12.263	12.2205	12.2843	11.8956	11.8913	11.8258	-0.531105	4369.46	0.0087315	0.173469	none
CADM4	5.82476	5.74886	5.69516	5.71854	5.88072	5.71805	0.426532	55.246	0.422295	0.770095	none
CADPS2	9.955	9.87354	10.1456	10.1762	10.0021	9.88495	-0.193391	1038.07	0.368216	0.735538	none
CALB1	11.3701	11.4189	11.4697	12.1861	12.0026	12.003	0.54575	3635.25	0.137603	0.53994	none
CALCOCO1	10.3315	10.2897	10.0171	10.3187	10.3566	10.3417	0.188563	1250.22	0.356497	0.727712	none
CALCOCO2	12.0021	11.9908	11.8525	11.8411	11.8227	11.8477	-0.148765	3814.39	0.267537	0.662894	none
CALD1	13.2657	13.1812	12.4644	11.7468	11.8972	11.9458	-1.48365	6684.08	0.0511336	0.388879	none
CALHM2	9.99134	10.0664	10.0346	10.1886	10.1036	10.0948	0.0498821	1085.07	0.747669	0.922643	none
CALM	11.6923	11.6031	11.5915	11.5851	11.549	11.5618	-0.107303	3101.77	0.323353	0.701148	none
CALM1	17.0941	17.1012	16.9208	16.8618	16.8187	16.8431	-0.266579	126609	0.0763269	0.447684	none
CALM2	15.1928	15.1567	15.0369	15.0952	14.9727	15.0629	-0.164045	34882.2	0.167911	0.57932	none
CALM3	13.7993	13.8597	13.5594	13.6722	13.6516	13.6401	-0.133074	13353.5	0.412071	0.764474	none
CALML4	11.025	10.876	11.1599	10.995	11.0315	10.9855	-0.0179052	2074	0.914739	0.976748	none
CALR	16.0117	15.9597	16.3854	16.2806	16.1548	16.138	-0.0443792	73790.9	0.834885	0.952902	none
CALR3	7.27741	7.28805	7.2988	7.40321	7.45784	7.46234	0.517525	166.413	0.0406294	0.355055	none
CALU	14.0342	13.9929	14.2047	14.1524	13.9736	13.9823	-0.194187	17113.5	0.152482	0.560808	none
CAMK1	4.51412	4.49531	4.51744	4.51349	4.48684	4.54263	0.0911666	22.8559	0.874805	NA	none
CAMK1D	11.1495	11.0977	11.527	11.4368	11.3444	11.3311	0.0321793	2579.73	0.891297	0.970642	none
CAMK2A	4.75885	4.79055	4.79371	4.75106	4.789	4.77667	0.130891	27.4609	0.799657	NA	none
CAMK2D	11.3794	11.296	10.6306	10.5491	10.4406	10.3796	-1.11221	1942.65	0.00463635	0.123686	none
CAMK2G	11.533	11.6106	11.5824	11.7119	11.7397	11.7471	0.220939	3235.3	0.083135	0.457486	none
CAMK2N2	9.85819	9.71888	9.6551	9.74753	9.7278	9.68668	-0.0804347	853.059	0.623468	0.873346	none
CAMK4	8.75114	8.83038	8.69381	8.78115	8.68225	8.68748	-0.196248	427.968	0.248857	0.652375	none
CAMKK1	8.84753	8.89209	9.41649	9.40768	9.41602	9.3597	0.439566	625.322	0.271388	0.666784	none
CAMKK2	11.5784	11.5981	11.665	11.5116	11.6135	11.6588	0.0787909	3118.01	0.511522	0.821333	none
CAMKMT	6.7868	6.93451	7.05224	6.89947	6.92086	6.88062	-0.101882	121.806	0.792425	0.940867	none
CAMLG	10.2015	10.1786	10.0619	10.0542	10.0266	9.98953	-0.226143	1090.74	0.128412	0.52728	none
CAMSAP1	12.1898	12.2574	12.1574	12.2569	12.2512	12.2229	0.0342274	4783.02	0.745445	0.921599	none
CAMSAP2	12.6356	12.5851	12.7373	12.6576	12.6362	12.6115	-0.0511507	6408.08	0.651308	0.884917	none
CAMSAP3	9.09219	9.17432	9.32648	9.66258	9.34604	9.24857	-0.0861644	650.536	0.79587	0.94198	none
CAMTA1	11.2231	11.1936	10.9598	11.0045	11.0821	11.0281	-0.0803415	2179.55	0.652514	0.885473	none
CAMTA2	11.5191	11.5838	11.4496	11.5734	11.532	11.4794	-0.0454913	2946.38	0.704404	0.906223	none
CAND1	13.9336	13.9344	13.5118	13.4752	13.4329	13.4743	-0.454777	12984.3	0.0656501	0.426636	none
CAND2	7.76334	7.658	7.88899	8.08501	8.21115	8.27908	1.0635	267.398	0.00651124	0.148406	none
CANT1	10.904	10.9357	10.9051	10.9714	10.9128	10.904	-0.037027	1941.17	0.719082	0.911806	none
CANX	15.4132	15.412	15.4845	15.4263	15.3029	15.3428	-0.176616	43223.2	0.0483304	0.382455	none
CAP1	14.5497	14.5586	14.3888	14.3963	14.4554	14.4886	-0.00689146	22792.2	0.958375	0.990846	none
CAP2	8.89696	8.76851	8.85594	8.56959	8.60421	8.62849	-0.406584	427.87	0.116562	0.510832	none
CAPG	13.0039	13.0252	12.7314	12.911	13.0618	12.9953	0.169	7988.33	0.310183	0.694901	none
CAPN1	12.7551	12.837	12.7346	12.9288	12.9011	12.903	0.137892	7370.75	0.294	0.68304	none
CAPN10	10.2179	10.2105	10.1143	10.2571	10.1756	10.2807	0.0531815	1186.12	0.710101	0.908908	none
CAPN15	11.2686	11.3478	11.3998	11.4872	11.5478	11.4862	0.234591	2759.62	0.104742	0.492939	none
CAPN2	14.835	14.8126	14.7509	14.7125	14.6714	14.6871	-0.158387	27512.1	0.124349	0.52167	none
CAPN5	10.3804	10.366	10.2215	10.7143	10.6945	10.6853	0.45204	1492.65	0.0737989	0.441253	none
CAPN7	11.3355	11.33	11.4641	11.3901	11.3894	11.4068	0.0286217	2679.4	0.810825	0.946707	none
CAPNS1	15.6258	15.5978	15.709	15.668	15.6525	15.6313	-0.0143227	51359.5	0.883118	0.968382	none
CAPRIN1	14.8293	14.8046	14.7317	14.7183	14.7009	14.7086	-0.106871	27569.4	0.292647	0.682688	none
CAPRIN2	9.59182	9.49603	9.41908	9.34963	9.18315	9.09895	-0.708503	669.534	0.000264218	0.0196328	none
CAPS	7.45683	7.49821	7.37618	7.59235	7.52712	7.54566	0.182759	182.131	0.523497	0.827926	none
CAPZA1	14.5602	14.5754	14.6	14.4118	14.4471	14.475	-0.124426	23417.1	0.318661	0.699912	none
CAPZA2	12.5724	12.5568	12.6044	12.4626	12.4358	12.376	-0.236431	5818.91	0.0387875	0.349168	none
CAPZB	13.5012	13.5022	13.3586	13.2696	13.3708	13.3548	-0.0799365	10796.2	0.590785	0.858032	none
CARD10	10.5288	10.5854	10.5283	10.7464	10.6839	10.5965	0.071518	1570.78	0.666164	0.891067	none
CARD11	12.5729	12.6634	12.4638	12.6589	12.9067	12.865	0.472709	6687.1	0.000570822	0.0336657	none
CARD19	10.2228	10.1823	10.3287	10.3567	10.2456	10.2129	-0.085619	1227.82	0.569785	0.848874	none
CARD6	9.29632	9.26732	8.96837	8.9277	9.26144	9.26275	0.286331	583.952	0.319414	0.700401	none
CARF	8.83465	8.81105	8.84237	8.92825	8.89132	8.9564	0.161559	471.408	0.32788	0.704337	none
CARHSP1	11.9221	11.9658	12.1807	12.1217	12.1767	12.118	0.156061	4355.79	0.339499	0.715141	none
CARM1	13.0463	13.0537	12.8844	12.9508	12.947	12.9863	-0.0312247	8083.55	0.804187	0.944767	none
CARMIL1	12.117	12.0838	12.1122	12.1811	12.1976	12.1934	0.117672	4541.95	0.233654	0.642806	none
CARMIL2	7.60304	7.6568	7.7304	7.72624	7.95231	7.88635	0.739201	220.871	0.00151822	0.0654677	none
CARMIL3	10.0001	10.1167	9.57673	9.55258	9.66775	9.57767	-0.436062	891.637	0.193533	0.606038	none
CARNMT1	14.2621	14.2951	13.6871	13.3281	13.1837	13.3444	-1.13147	14636.4	0.00283552	0.0935714	none
CARNS1	10.307	10.3396	10.3439	10.3574	10.2852	10.258	-0.122032	1275	0.255906	0.656695	none
CARS	13.3034	13.3161	13.328	13.5261	13.5282	13.5093	0.233725	11010.6	0.104432	0.492291	none
CARS2	11.5422	11.5189	11.6966	11.6065	11.6113	11.5988	0.019803	3100.71	0.879839	0.966509	none
CASC1	5.4453	5.50131	5.33373	5.32252	5.39258	5.42876	0.0662256	43.0188	0.920862	0.978363	none
CASC3	12.6506	12.6989	12.7446	12.6998	12.7759	12.7182	0.0785106	6727.66	0.426901	0.771653	none
CASC4	13.2691	13.2627	13.1255	13.2065	13.0423	13.1081	-0.229162	9244.32	0.0497742	0.38553	none
CASD1	10.4823	10.5582	10.3637	10.4361	10.2752	10.3562	-0.270599	1369.66	0.0734782	0.44101	none
CASK	11.062	11.0847	11.1371	10.908	10.9433	10.9415	-0.191425	2075.13	0.202669	0.614582	none
CASKIN1	8.13597	8.20891	8.24742	8.40998	8.37574	8.35558	0.292608	315.887	0.25639	0.656819	none
CASKIN2	11.3656	11.3955	11.1087	11.3244	11.2951	11.2756	-0.0327152	2523.11	0.849022	0.957628	none
CASP2	11.4593	11.442	11.5028	11.4798	11.5383	11.544	0.118447	2887.41	0.208184	0.619747	none
CASP3	12.4818	12.4884	12.7304	12.6646	12.4521	12.4813	-0.212986	6033.65	0.18377	0.597057	none
CASP4	10.592	10.6237	10.7651	10.8135	10.8252	10.802	0.196448	1715.6	0.227448	0.637417	none
CASP6	10.9195	10.7765	10.9201	10.779	10.8509	10.8426	-0.00791282	1847.09	0.954929	0.989422	none
CASP7	8.88869	8.94917	9.15605	9.1488	8.61312	8.67634	-0.956302	496.582	6.09e-05	0.00580281	none
CASP8	10.6505	10.5724	10.5872	10.7672	10.7472	10.7268	0.160105	1641.06	0.280977	0.675786	none
CASP8AP2	11.3544	11.3201	11.2973	11.2749	11.2136	11.3579	-0.0406928	2530.2	0.742983	0.920904	none
CASP9	9.68083	9.67106	9.71915	9.6738	9.65333	9.69255	-0.0263737	821.54	0.827944	0.950532	none
CASQ1	6.5312	6.62051	6.47203	6.55978	6.57991	6.49618	-0.0475597	93.7784	0.894734	0.971686	none
CASS4	6.04017	6.07592	6.17598	6.20758	6.01892	6.1084	-0.438653	69.6507	0.353803	0.726388	none
CAST	13.2528	13.243	12.788	12.9057	12.8595	12.8487	-0.345257	8258.26	0.144854	0.548747	none
CASTOR1	9.24235	9.31346	9.24792	9.19073	9.18104	9.1093	-0.229011	595.743	0.138724	0.541771	none
CASTOR2	11.9074	11.8649	11.8263	12.1216	11.9837	11.9851	0.0794998	3972.32	0.640032	0.880497	none
CASZ1	6.82448	6.93462	6.81812	6.84467	6.99295	7.00691	0.630412	121.139	0.0298567	0.311895	none
CAT	12.4399	12.4515	12.3108	12.3408	12.4089	12.3622	-0.00283948	5359.06	0.981251	0.995438	none
CATSPER2	4.52972	4.51627	4.4436	4.49434	4.47681	4.46468	-0.482512	22.5631	0.477818	NA	none
CATSPER3	5.34684	5.31938	5.42606	5.30325	5.4384	5.42014	0.754127	42.0966	0.161403	0.571687	none
CATSPERD	9.28522	9.176	8.96503	9.18051	9.32442	9.36565	0.399124	602.656	0.0801335	0.451988	none
CATSPERG	9.21887	9.2076	8.98964	9.28885	9.24199	9.27903	0.16897	594.36	0.446804	0.784991	none
CAV1	14.6438	14.6423	14.6307	14.4057	14.3446	14.3669	-0.366256	23480.8	0.0127285	0.214706	none
CAV2	11.4096	11.3253	11.4076	11.4681	11.3604	11.3122	-0.115247	2670.59	0.331634	0.707945	none
CAVIN1	14.6638	14.6671	14.5681	14.5561	14.5186	14.4936	-0.173437	24512.6	0.102902	0.488757	none
CAVIN2	5.7134	5.81848	5.55818	5.50448	5.5588	5.72774	-0.0872346	52.2851	0.919933	0.978363	none
CBARP	8.00959	8.04817	8.30264	8.74595	8.44255	8.35645	0.192607	339.008	0.705485	0.907259	none
CBFA2T2	10.0826	10.0301	10.0498	10.042	10.0271	10.0656	-0.00892349	1060.03	0.937394	0.983848	none
CBFB	12.7054	12.719	12.5231	12.596	12.5169	12.5224	-0.194954	6220.85	0.148265	0.553502	none
CBL	11.3349	11.2986	11.2599	11.3749	11.2946	11.3548	0.0124813	2558.1	0.912955	0.97607	none
CBLB	10.6988	10.6414	10.4385	10.5825	10.5273	10.6626	0.0043724	1550.59	0.980383	0.995438	none
CBLL1	11.1314	11.0912	10.8281	10.8725	10.8441	10.8885	-0.21606	1985.7	0.268281	0.664003	none
CBLN3	6.22531	6.1979	6.16159	6.35307	6.28995	6.30521	0.364878	77.2955	0.406741	0.760279	none
CBR4	11.7272	11.7115	11.8369	11.6438	11.5836	11.6794	-0.167666	3331.71	0.22184	0.633654	none
CBS	12.0423	12.0537	12.2664	12.459	12.2961	12.2717	0.105303	4864.61	0.62879	0.875722	none
CBWD2	10.7534	10.6747	10.642	10.6343	10.5739	10.5539	-0.204615	1598.49	0.0929114	0.474	none
CBX1	11.9499	11.9043	12.0828	11.8199	11.8277	11.8637	-0.163124	3860.78	0.284789	0.677388	none
CBX2	11.2585	11.3724	11.6338	11.3649	11.5168	11.5703	0.214588	2830.46	0.277367	0.67232	none
CBX3	14.2704	14.2758	14.0242	13.8572	13.8483	13.9123	-0.385017	17036.5	0.0683817	0.430422	none
CBX4	10.2878	10.3276	10.2084	10.3727	10.3998	10.4275	0.207479	1298.13	0.133499	0.536757	none
CBX5	14.2272	14.2	14.679	14.4393	14.4652	14.5203	0.140277	22264.7	0.538634	0.835267	none
CBX6	11.2355	11.3105	11.0658	11.1452	11.1016	11.1258	-0.137886	2304.05	0.375918	0.741685	none
CBX7	8.684	8.54213	8.80622	8.77029	8.76511	8.64012	-0.00338198	419.302	0.988914	0.997197	none
CBX8	9.01545	9.19182	9.19581	9.26135	9.31844	9.29984	0.298413	598.399	0.132359	0.534295	none
CBY1	10.7301	10.7705	10.52	10.287	10.3939	10.2795	-0.469585	1480.18	0.0691268	0.430892	none
CC2D1A	11.4297	11.5539	11.6995	11.7288	11.7091	11.6413	0.11064	3182.37	0.535168	0.833455	none
CC2D1B	12.3246	12.3804	12.5303	12.5468	12.5841	12.5412	0.184046	5759.33	0.220369	0.632271	none
CC2D2A	9.40403	9.29879	9.24834	9.44425	9.47122	9.50263	0.281427	677.456	0.115512	0.508267	none
CC2D2B	8.8476	8.83431	8.76784	8.668	8.87424	8.82046	0.154615	448.154	0.425461	0.771399	none
CCAR1	13.8123	13.8129	13.8211	13.5672	13.7347	13.7644	-0.0143437	13851.7	0.926119	0.979534	none
CCAR2	13.6779	13.705	13.8476	13.8215	13.8975	13.9001	0.21198	14402.2	0.0912385	0.470923	none
CCDC102A	9.84007	9.87849	9.22638	9.71281	9.78021	9.66496	0.0563097	847.346	0.873613	0.965088	none
CCDC106	10.09	10.1648	10.1671	10.2805	10.2797	10.2454	0.158289	1183.77	0.285939	0.677489	none
CCDC107	8.00087	7.93929	8.20225	8.13537	8.17285	8.11218	0.19223	275.836	0.492512	0.81028	none
CCDC112	10.1062	10.013	9.93183	9.94331	9.92818	9.86024	-0.206557	1002.67	0.188179	0.601004	none
CCDC114	8.29363	8.17567	8.17907	8.46576	8.49336	8.42317	0.450004	329.215	0.111973	0.503434	none
CCDC115	11.8985	11.9027	12.0624	11.7428	11.8076	11.8281	-0.150036	3774.07	0.371287	0.739578	none
CCDC117	11.7522	11.744	11.6177	11.5634	11.5849	11.5863	-0.146698	3205.39	0.297483	0.685561	none
CCDC12	9.914	9.83583	10.0408	10.1134	10.0321	9.96203	0.0304505	1017.62	0.875095	0.965204	none
CCDC120	10.1498	10.1596	10.4574	10.6452	10.1808	10.204	-0.339475	1289.8	0.221226	0.632926	none
CCDC121	5.20125	5.27918	5.23917	5.24195	5.25662	5.25465	0.16021	38.0335	0.729957	0.915089	none
CCDC124	11.1401	11.0691	11.243	11.4261	11.401	11.3195	0.226201	2487.55	0.251428	0.655198	none
CCDC125	9.09643	9.08397	9.10621	9.02696	9.08713	9.19383	0.140347	549.489	0.366582	0.733946	none
CCDC126	7.88867	7.95823	7.85442	7.94935	7.69247	7.85449	-0.433867	235.273	0.0824938	0.455904	none
CCDC127	10.7795	10.8481	10.8555	10.8474	10.788	10.7378	-0.124559	1796.55	0.256491	0.656819	none
CCDC130	9.2118	9.15523	9.46476	9.4878	9.44236	9.52497	0.298187	676.814	0.246952	0.651751	none
CCDC134	11.3683	11.3503	11.1542	10.9953	11.0485	11.1148	-0.252991	2334.42	0.229583	0.639312	none
CCDC136	7.4755	7.44462	7.67994	7.73371	7.83419	7.78764	0.69567	207.898	0.0565046	0.402359	none
CCDC137	10.6081	10.5702	10.8304	10.617	10.646	10.6898	0.0116193	1625.51	0.946614	0.986548	none
CCDC138	6.49846	6.63709	6.32024	6.46554	6.4028	6.46832	-0.290713	90.1561	0.572799	0.849789	none
CCDC14	9.71339	9.85009	9.55336	9.43728	9.61346	9.6233	-0.0657933	802.675	0.793102	0.941415	none
CCDC142	8.90231	8.91956	9.00108	9.05464	9.03019	8.94334	0.0370435	504.661	0.838309	0.954342	none
CCDC148	4.84354	4.82271	4.81566	4.74988	4.865	4.74838	-8.58e-05	28.3557	0.999908	0.999908	none
CCDC149	9.77608	9.70992	9.85315	9.76428	9.63869	9.62083	-0.297743	851.365	0.0356146	0.336389	none
CCDC15	9.65417	9.71659	9.66921	9.54708	9.59428	9.58156	-0.123828	792.639	0.420584	0.769121	none
CCDC150	6.93737	7.06417	6.97837	6.98446	6.97733	6.99123	-0.0357046	127.316	0.897247	0.971835	none
CCDC151	8.57568	8.69614	8.40264	8.50476	8.61803	8.58061	0.121186	381.112	0.625784	0.874526	none
CCDC153	5.30528	5.33381	5.25523	5.39247	5.38488	5.32725	0.33797	40.7251	0.556692	0.843407	none
CCDC155	7.84743	7.85455	7.81358	7.91344	7.89665	7.9572	0.213631	236.301	0.293143	0.682688	none
CCDC157	6.38696	6.44182	6.36834	6.35821	6.49419	6.47412	0.526431	86.2694	0.091326	0.470923	none
CCDC158	7.78524	7.69686	7.94244	7.98552	7.91722	7.86624	0.0986846	235.903	0.755755	0.925494	none
CCDC160	6.0754	6.04956	5.8836	5.88276	5.77767	5.8013	-1.69084	62.4627	0.00163116	0.0687597	none
CCDC163	6.52582	6.48521	6.54212	6.52961	6.52914	6.65052	0.375021	93.8519	0.239977	0.646591	none
CCDC167	10.9915	10.9714	11.2822	11.0785	11.1596	11.1407	0.10671	2215.72	0.566798	0.847101	none
CCDC168	5.12706	4.97899	4.92882	4.95872	4.98076	5.05976	0.230559	32.9062	0.772651	0.93297	none
CCDC17	6.51795	6.6089	6.38955	6.45008	6.60372	6.44789	0.183386	92.1068	0.693509	0.901733	none
CCDC171	7.06613	7.17881	6.98515	7.15084	7.07119	7.12161	-0.00704058	137.645	0.982861	0.995958	none
CCDC173	5.12877	5.07494	5.15718	5.08082	5.07234	5.03435	-0.767118	34.3614	0.152897	0.56179	none
CCDC174	10.3668	10.3325	9.94738	9.83056	10.0307	9.94262	-0.30178	1108.7	0.327999	0.704337	none
CCDC18	9.7124	9.66119	9.4199	9.34806	9.39616	9.41861	-0.291227	730.943	0.248234	0.652137	none
CCDC183	5.32281	5.35975	5.34933	5.31849	5.35494	5.3414	0.106815	40.5837	0.797066	0.942632	none
CCDC186	10.269	10.2353	9.98659	10.0828	9.93631	10.0833	-0.263726	1107.13	0.199513	0.612216	none
CCDC189	7.67705	7.72745	7.70608	7.7983	7.71301	7.84793	0.176136	215.454	0.466532	0.796033	none
CCDC191	7.82626	7.89427	7.81033	7.97266	7.96849	7.93353	0.221123	240.192	0.343542	0.71902	none
CCDC198	11.4345	11.4373	11.4156	11.9205	11.8754	11.8469	0.474523	3318.97	0.0722092	0.437689	none
CCDC22	10.7199	10.8372	10.7537	10.8657	10.9446	10.8651	0.193009	1827.85	0.153613	0.562804	none
CCDC24	6.04767	6.08522	6.03145	6.07668	6.05514	6.11056	0.15707	67.2043	0.646188	0.883438	none
CCDC25	11.8697	11.9028	12.0217	11.9015	12.0045	11.9793	0.110195	3954.42	0.356833	0.727834	none
CCDC28A	7.96972	8.01065	8.18067	8.15714	8.09944	8.05569	-0.0180439	272.083	0.944461	0.986226	none
CCDC28B	7.19115	7.16453	7.12387	7.22766	7.17267	7.17768	-0.0097646	144.855	0.968547	0.993345	none
CCDC30	7.53135	7.49867	7.37059	7.33434	7.47676	7.4495	0.0919995	175.26	0.759592	0.927163	none
CCDC32	10.3812	10.4217	10.5408	10.5425	10.4718	10.4473	-0.0263816	1419.06	0.856812	0.961665	none
CCDC34	11.2296	11.2937	10.9253	10.7027	10.7489	10.7975	-0.513418	2042.69	0.0708596	0.433665	none
CCDC40	6.88079	7.0585	6.89982	6.94984	7.02321	7.07245	0.418582	127.565	0.202888	0.614582	none
CCDC43	11.5599	11.4979	11.6109	11.5082	11.548	11.6129	0.0605281	3015.05	0.598043	0.861727	none
CCDC47	12.4928	12.4831	12.6055	12.5118	12.4935	12.4713	-0.0686701	5837.98	0.526048	0.829019	none
CCDC50	12.9665	12.998	12.7833	12.9579	12.9145	12.9308	-0.011369	7797.03	0.933639	0.982102	none
CCDC51	11.2254	11.2683	11.4342	11.4042	11.4921	11.4851	0.25751	2690.22	0.0867858	0.463509	none
CCDC57	8.67195	8.76365	8.6011	8.74725	8.86119	8.71812	0.225788	426.306	0.275057	0.670165	none
CCDC58	11.0674	11.072	11.4148	11.1143	11.201	11.0909	-0.0522942	2309.37	0.802751	0.944494	none
CCDC59	11.8844	11.8829	11.9018	11.5544	11.6617	11.6404	-0.276603	3491.8	0.154869	0.563951	none
CCDC6	11.7703	11.778	11.6466	11.6561	11.9927	12.075	0.529399	3668.89	3.82e-05	0.0039823	none
CCDC61	9.74009	9.83982	9.54579	9.7032	9.772	9.62839	-0.0202955	839.903	0.922194	0.978597	none
CCDC62	7.08415	7.0955	7.03237	7.0283	6.98507	6.93191	-0.457702	130.983	0.0769975	0.448879	none
CCDC65	7.30483	7.28545	6.88866	6.91713	7.06315	7.04926	-0.273141	141.768	0.635464	0.878347	none
CCDC66	9.15908	9.09946	8.99853	8.90413	9.03276	9.00709	-0.0570625	526.78	0.787435	0.939095	none
CCDC71	10.2862	10.2515	10.6664	10.7505	10.6669	10.6146	0.229589	1522.42	0.424291	0.771399	none
CCDC71L	10.5413	10.4122	10.1808	10.4562	10.5712	10.6122	0.335565	1428.18	0.103844	0.491045	none
CCDC77	9.74247	9.73711	9.25854	9.21932	9.34463	9.40997	-0.296872	724.169	0.398232	0.756107	none
CCDC78	7.1684	7.27518	7.14646	7.29831	7.32326	7.30204	0.337391	153.593	0.245024	0.651154	none
CCDC8	10.3474	10.406	10.4249	10.4515	10.34	10.3475	-0.11906	1339.89	0.311782	0.69528	none
CCDC80	14.9376	14.8727	14.7484	14.4982	14.4541	14.4512	-0.518148	26447.2	0.00992601	0.18703	none
CCDC82	10.3734	10.3368	10.4281	10.2734	10.3907	10.3342	0.0153146	1312.69	0.910681	0.975501	none
CCDC84	8.00823	7.98253	8.4236	8.39477	8.38131	8.38733	0.417703	318.051	0.31187	0.69528	none
CCDC85B	12.1697	12.1394	11.215	11.5403	11.5609	11.5783	-0.454189	3556.81	0.256408	0.656819	none
CCDC85C	11.6522	11.6186	11.6997	11.9805	11.8769	11.868	0.207392	3558.5	0.296692	0.684939	none
CCDC86	12.1984	12.2463	12.1848	12.0585	12.1268	12.1261	-0.0790655	4575.5	0.533642	0.832458	none
CCDC87	7.10257	7.09389	7.10905	7.16891	7.13908	7.06843	-0.0624853	138.746	0.805392	0.94501	none
CCDC88A	12.7247	12.7065	12.4453	12.4136	12.4304	12.4845	-0.203696	5987.14	0.285734	0.677489	none
CCDC88B	8.78929	8.86925	9.59041	10.0525	9.48807	9.50994	0.0684899	760.364	0.938836	0.984104	none
CCDC88C	9.00468	9.06027	9.03169	9.0613	9.18508	9.16382	0.297423	544.91	0.0302107	0.314344	none
CCDC9	10.6373	10.5891	10.6694	10.7996	10.8822	10.8539	0.337857	1721.65	0.0237833	0.280285	none
CCDC90B	11.0322	11.0343	10.9955	10.8658	10.9134	10.8769	-0.156628	1988.15	0.253343	0.655835	none
CCDC91	11.1268	11.0797	10.5967	10.6093	10.3729	10.5278	-0.775664	1770.24	0.0106593	0.195524	none
CCDC92	8.95591	9.01272	8.84905	8.89564	8.97954	8.95534	0.0850128	492.809	0.628766	0.875722	none
CCDC93	11.0525	11.0698	10.984	10.9297	11.0032	10.9871	-0.0268826	2056.82	0.82918	0.951152	none
CCDC96	6.5876	6.5362	6.45354	6.51318	6.48427	6.5046	-0.164422	91.6824	0.621477	0.871951	none
CCDC97	10.9606	10.986	11.0735	11.1813	11.0778	11.0591	0.0250961	2136.07	0.869028	0.964682	none
CCDC9B	11.811	11.8698	11.7524	11.9912	11.9152	11.9292	0.103616	3777.16	0.480002	0.803793	none
CCER2	6.70694	6.70797	6.63837	6.69391	6.79713	6.75298	0.42672	105.72	0.126651	0.524881	none
CCHCR1	10.335	10.4425	10.6032	10.5739	10.7141	10.6646	0.350167	1520.51	0.0524285	0.391243	none
CCL17	9.27065	9.22751	10.1683	10.033	10.0372	9.89955	0.388787	955.528	0.588374	0.857239	none
CCL25	10.0459	10.0131	10.2326	10.0591	9.94906	10.0645	-0.158543	1073.31	0.367779	0.735538	none
CCL28	6.42024	6.60248	6.53472	6.51113	6.55597	6.48113	-0.00217607	92.2842	0.995528	0.999023	none
CCM2	12.2554	12.23	12.2114	12.197	12.1482	12.1198	-0.148241	4689.76	0.100019	0.484153	none
CCNA2	13.464	13.466	13.1535	12.9959	13.1067	13.1098	-0.291696	9687.61	0.213038	0.625237	none
CCNB1	14.0673	14.0569	13.5173	13.4564	13.4685	13.4714	-0.551559	13616.6	0.0639648	0.423172	none
CCNB1IP1	7.30909	7.29211	7.185	7.14347	7.13637	7.14238	-0.394209	148.326	0.183165	0.596743	none
CCNB2	13.282	13.2241	12.9717	12.8272	12.9343	12.9355	-0.254739	8483.93	0.249188	0.652593	none
CCNB3	10.8327	10.8212	10.3167	10.2735	10.3275	10.2568	-0.554415	1479	0.0836163	0.4586	none
CCNC	11.9415	11.9398	11.8475	11.7117	11.5784	11.6848	-0.389733	3562.24	0.0130338	0.215895	none
CCND1	11.2134	11.2343	10.7927	10.8856	10.5364	10.5176	-0.939491	1955.18	0.000140502	0.0115493	none
CCND2	8.79468	8.82933	8.88717	9.10427	8.95928	9.0376	0.199505	494.617	0.420244	0.769035	none
CCND3	10.3727	10.4657	10.611	10.9405	11.0104	10.9051	0.591014	1745.47	0.0373869	0.344337	none
CCNDBP1	12.3538	12.3083	12.2474	12.3924	12.3222	12.3036	-0.0229066	5123.24	0.839878	0.954842	none
CCNE1	10.0647	9.98153	9.92028	9.79799	9.80409	9.82052	-0.261711	960.712	0.148725	0.554275	none
CCNE2	11.6195	11.6935	11.7582	11.4203	11.6431	11.663	0.038162	3194.84	0.833627	0.952902	none
CCNF	12.7907	12.8228	12.6128	12.6393	12.6821	12.6176	-0.114073	6652.24	0.437246	0.778378	none
CCNG1	13.7853	13.7446	13.6415	13.5117	13.4436	13.4599	-0.362535	12517.8	0.0180395	0.251109	none
CCNG2	8.4826	8.55409	8.51096	8.52061	8.55552	8.64962	0.217163	374.665	0.199849	0.612461	none
CCNH	10.0063	9.99819	9.97674	9.91294	9.91029	9.8341	-0.197839	984.469	0.132737	0.534819	none
CCNI	12.3452	12.2696	12.2817	12.3999	12.3133	12.3602	0.0190752	5148.54	0.86707	0.964682	none
CCNJ	10.9695	11.0221	11.1204	11.1971	11.1056	11.1459	0.077858	2192.41	0.612695	0.866847	none
CCNK	11.9942	11.9987	11.6505	11.8191	11.8709	11.889	0.00770593	3772.32	0.968387	0.993345	none
CCNL1	11.2809	11.3054	11.2537	11.2288	11.2477	11.2324	-0.0474381	2450.34	0.636627	0.878862	none
CCNL2	12.1063	12.1425	12.1786	12.2126	12.331	12.2749	0.234207	4745.58	0.0264209	0.292709	none
CCNO	4.53421	4.51831	4.49817	4.52649	4.52204	4.5084	-0.073579	22.9351	0.89287	NA	none
CCNQ	9.9988	9.93207	10.1463	10.3197	10.2561	10.2586	0.274205	1152.67	0.231894	0.641256	none
CCNT1	12.4036	12.385	12.2182	12.2827	12.3553	12.3898	0.0779974	5193.77	0.557592	0.843976	none
CCNT2	11.0015	11.103	11.0693	11.0579	10.892	10.9605	-0.231082	2074.11	0.0427875	0.363458	none
CCNY	12.4703	12.466	12.534	12.3464	12.337	12.3418	-0.192365	5482.53	0.121661	0.516824	none
CCNYL1	13.5493	13.553	13.1019	13.2115	13.1029	13.1068	-0.433183	10105.9	0.0620154	0.417431	none
CCP110	10.9497	10.9718	10.8056	10.7868	10.7787	10.8835	-0.0873477	1868.76	0.580575	0.853439	none
CCPG1	12.4345	12.3942	12.3197	12.3806	12.0416	12.0516	-0.559127	5008.78	4.56e-08	1.58e-05	none
CCR10	8.238	8.27453	8.38906	8.34383	8.44217	8.36627	0.242378	326.144	0.237615	0.645419	none
CCS	10.0456	10.1089	10.2596	10.2428	10.1335	10.1871	-0.0141282	1150.59	0.934047	0.982374	none
CCSAP	10.3287	10.2977	10.0227	10.0504	9.95458	10.0894	-0.304857	1130.29	0.174515	0.587734	none
CCSER2	12.2539	12.2472	11.9399	11.8949	11.8628	11.9019	-0.357922	4209.58	0.0926549	0.473242	none
CCT2	15.2432	15.1952	15.2139	15.0905	15.1213	15.1076	-0.115323	36724.8	0.294851	0.684051	none
CCT3	15.8339	15.7991	16.0898	15.9378	15.9765	15.9846	0.0934055	63042	0.557164	0.843791	none
CCT4	14.3912	14.2796	14.3291	14.2296	14.1574	14.1774	-0.226439	19699.5	0.0456698	0.372779	none
CCT5	14.3904	14.3796	14.4307	14.3698	14.4064	14.3863	0.00561289	21531.8	0.946638	0.986548	none
CCT6A	14.5782	14.5384	14.6849	14.4984	14.5129	14.5089	-0.105406	24100.7	0.384839	0.748175	none
CCT6B	7.04474	6.95001	6.99384	6.95835	7.01603	7.11072	0.3289	129.794	0.237534	0.645332	none
CCT7	14.1691	14.1073	14.067	13.9106	13.9423	13.9744	-0.174726	16786.4	0.226083	0.635908	none
CCT8	14.7683	14.717	14.8249	14.6005	14.6762	14.6682	-0.0931459	26860.1	0.481393	0.804721	none
CCZ1	11.2923	11.1747	11.2516	11.2186	11.0846	11.1423	-0.210329	2349.18	0.0686489	0.430433	none
CD109	12.4909	12.4099	12.3665	12.264	12.1269	12.1187	-0.435869	5082.6	0.00144135	0.0631886	none
CD14	5.58283	5.56705	5.74171	5.73131	5.82619	5.79991	1.16571	54.1467	0.0944336	0.474689	none
CD151	12.7203	12.7735	13.0919	13.1755	12.9661	12.9131	-0.0302571	7968.34	0.89679	0.971806	none
CD164	14.3268	14.3171	13.8745	14.0713	14.0488	14.1066	-0.13644	18089.7	0.536719	0.834537	none
CD200	8.00032	8.05268	7.47746	7.60185	7.72603	7.70924	-0.309714	228.05	0.551696	0.841265	none
CD24	12.9531	12.9868	12.644	12.7599	13.3211	13.3427	0.775529	8501.07	3.99e-05	0.00409712	none
CD247	7.66573	7.64531	7.9329	7.72087	7.76292	7.76132	0.0433658	217.433	0.891695	0.970642	none
CD276	13.6085	13.6588	13.5497	13.7855	13.7185	13.7149	0.0995541	13099.2	0.471849	0.798762	none
CD2AP	14.0266	14.0013	13.9473	14.0956	13.8327	13.8953	-0.247387	16070.2	0.0266194	0.293707	none
CD2BP2	11.7205	11.7106	11.9114	11.8636	11.9143	11.9249	0.190202	3684.91	0.193369	0.606038	none
CD302	9.78273	9.77214	9.48054	9.58856	9.50636	9.6398	-0.181174	799.242	0.430091	0.773715	none
CD320	12.9155	12.937	13.1356	13.1194	13.0499	13.0233	0.00807314	8395.42	0.957673	0.990587	none
CD37	8.00703	8.01984	8.03409	7.96849	7.91213	7.88292	-0.337951	251.69	0.0681085	0.430422	none
CD3EAP	11.5058	11.5024	11.7955	11.473	11.5258	11.5492	-0.0680412	3037.65	0.718234	0.911624	none
CD40	9.97606	9.99973	10.2525	10.1687	10.2499	10.231	0.251949	1143.12	0.198477	0.611327	none
CD44	15.4836	15.4549	15.264	15.135	15.0376	15.028	-0.499689	39228.8	0.00598868	0.143206	none
CD46	14.1065	14.0633	13.9552	14.1228	13.9566	14.0064	-0.131233	16827.5	0.273422	0.667917	none
CD47	13.0133	13.0129	12.8777	12.8284	12.7014	12.7328	-0.356891	7499.59	0.00836907	0.169599	none
CD55	11.4622	11.4622	11.2632	11.496	11.3905	11.4574	-0.000625144	2752.86	0.996781	0.999024	none
CD58	12.9327	12.9422	12.9497	12.971	12.8292	12.8573	-0.171506	7727	0.0385335	0.348072	none
CD59	11.0994	11.171	10.9521	10.9528	11.0317	10.9446	-0.103416	2093.24	0.5287	0.829079	none
CD63	13.5174	13.5195	13.2227	13.4109	13.3254	13.3403	-0.147015	10794	0.376834	0.742379	none
CD68	7.83104	7.835	7.51386	7.71132	7.67373	7.60959	-0.298226	210.685	0.399948	0.756881	none
CD74	12.1864	12.2269	12.0507	12.4668	11.5283	11.4649	-1.27034	4355.44	1.2e-10	7.5e-08	DOWN
CD79A	4.71322	4.71342	4.65929	4.67358	4.71902	4.7064	0.335523	26.045	0.550993	NA	none
CD80	6.63847	6.71164	6.66859	6.63657	6.70558	6.73689	0.283721	103.064	0.314455	0.696483	none
CD81	12.718	12.6876	12.6526	12.7786	12.7447	12.7477	0.0585088	6760.31	0.577435	0.851775	none
CD82	5.48396	5.49633	5.3222	5.34316	5.33488	5.30339	-1.08493	42.6905	0.0928245	0.47374	none
CD9	15.8914	15.8511	15.5442	15.6178	15.5129	15.545	-0.328644	52435	0.0779137	0.449706	none
CD99	14.525	14.5322	14.3033	14.2857	14.2257	14.2057	-0.322886	21025.3	0.0462153	0.37516	none
CD99L2	10.0574	10.0817	9.90674	9.88829	10.0472	10.0061	0.0756732	1026.3	0.657592	0.887648	none
CDA	7.56264	7.53731	7.99192	8.15606	7.97258	7.90943	0.264152	245.29	0.634604	0.878287	none
CDADC1	10.2794	10.3365	10.3731	10.2811	10.3187	10.3332	0.0142173	1279.44	0.905689	0.973669	none
CDAN1	10.973	11.0352	11.0624	11.0179	11.1991	11.1179	0.236251	2153.19	0.0360497	0.337637	none
CDC123	11.6739	11.6787	11.8439	11.7218	11.692	11.682	-0.0753624	3369.55	0.561417	0.84521	none
CDC14A	8.28908	8.26723	8.17288	8.28186	8.21232	8.25695	-0.052194	304.24	0.786075	0.938465	none
CDC14B	12.4773	12.4856	12.5656	12.4642	12.409	12.4337	-0.127102	5691.06	0.209138	0.621039	none
CDC16	12.3495	12.3012	12.4425	12.2559	12.2946	12.2424	-0.116354	5105.79	0.365549	0.733352	none
CDC20	13.7235	13.7691	13.4559	13.3812	13.4812	13.4389	-0.217095	12066.8	0.290514	0.681337	none
CDC20B	4.92102	4.84996	4.92402	4.85757	4.91935	4.87592	0.121734	29.8688	0.836475	0.953491	none
CDC23	10.9085	10.901	11.0046	10.6355	10.7428	10.791	-0.184551	1837.06	0.357317	0.728303	none
CDC25A	12.0302	12.0473	12.0266	11.8852	11.9479	11.953	-0.0812386	4051.66	0.512959	0.822034	none
CDC25B	12.798	12.7643	12.2549	12.3983	12.431	12.4348	-0.239374	5975.58	0.36201	0.730895	none
CDC25C	10.4348	10.4205	10.284	10.135	10.2311	10.1227	-0.277489	1248.07	0.169645	0.581816	none
CDC26	11.062	11.0641	11.2192	10.9632	11.1961	11.1339	0.14544	2214.66	0.359766	0.730192	none
CDC27	13.0115	12.9709	12.7528	12.7076	12.6503	12.6553	-0.352533	7171.99	0.0480062	0.381467	none
CDC34	12.1716	12.1962	12.2463	12.2215	12.2077	12.1834	-0.0225901	4721.17	0.809132	0.946349	none
CDC37	13.4602	13.4576	13.3795	13.4533	13.5275	13.4511	0.0829888	11239.2	0.406879	0.760279	none
CDC37L1	11.0522	11.0793	10.8149	10.7075	10.5533	10.7338	-0.495792	1850.88	0.0307241	0.314536	none
CDC40	10.7356	10.8203	10.6905	10.6465	10.591	10.6266	-0.209213	1652.13	0.126486	0.524881	none
CDC42	14.7164	14.7066	14.6362	14.5557	14.4174	14.4324	-0.36824	24630.6	0.00153457	0.0655555	none
CDC42BPA	12.2583	12.2456	11.8468	11.9208	11.916	11.9273	-0.270387	4216.4	0.236168	0.644849	none
CDC42BPB	13.7254	13.7016	13.6523	13.7923	13.859	13.8718	0.233195	13989.6	0.0282484	0.30345	none
CDC42BPG	10.0816	10.1483	10.7122	11.1157	10.616	10.4407	-0.12827	1583.99	0.843094	0.955627	none
CDC42EP1	13.1727	13.2172	12.7123	12.736	12.7543	12.7592	-0.372033	7798.27	0.156124	0.565406	none
CDC42EP2	9.08908	9.13602	9.57232	9.67328	9.67034	9.73172	0.600357	748.048	0.105618	0.494115	none
CDC42EP3	12.8031	12.819	12.4642	12.1381	12.5726	12.5841	-0.0217736	6218.05	0.941874	0.985293	none
CDC42EP4	11.2124	11.2732	11.2858	11.5084	11.3896	11.3544	0.0783213	2601.2	0.652783	0.885641	none
CDC42EP5	11.4259	11.3303	11.3758	11.5498	11.5726	11.5164	0.204815	2833.73	0.161686	0.571959	none
CDC42SE1	13.5447	13.5207	13.9786	13.8387	13.8877	13.8709	0.22322	14225.6	0.331221	0.707178	none
CDC42SE2	12.3383	12.3648	12.2702	12.3075	12.0458	12.116	-0.396737	4874.87	0.000143749	0.0116703	none
CDC45	11.2238	11.2028	11.5423	11.4307	11.54	11.4721	0.248435	2735.5	0.217881	0.629485	none
CDC5L	12.4244	12.4299	12.3797	12.3065	12.3035	12.3418	-0.104334	5280.14	0.344142	0.719153	none
CDC6	11.164	11.2363	11.2103	10.8934	11.0338	11.04	-0.17015	2207.31	0.382704	0.747034	none
CDC7	11.712	11.7791	11.7449	11.5347	11.6411	11.6056	-0.123626	3270.37	0.417623	0.767158	none
CDC73	11.5098	11.4174	11.3962	11.4556	11.3843	11.3307	-0.150312	2736.82	0.183369	0.596743	none
CDCA2	12.7588	12.7431	12.3883	12.2366	12.3226	12.3001	-0.400897	5769.49	0.117552	0.511427	none
CDCA3	13.1264	13.1721	12.6829	12.6108	12.6843	12.6604	-0.415996	7465.82	0.131386	0.532016	none
CDCA4	11.5896	11.6659	11.7904	11.6212	11.7951	11.786	0.202163	3359.26	0.140785	0.542928	none
CDCA5	10.2332	10.2476	10.3529	10.1972	10.2999	10.3196	0.0936943	1241.4	0.494169	0.810824	none
CDCA7	12.4648	12.4136	12.7652	12.515	12.5953	12.6069	0.0853114	6082.56	0.644615	0.882236	none
CDCA7L	12.0208	11.997	11.9412	11.8045	11.8108	11.7786	-0.250672	3821.15	0.0769213	0.448879	none
CDCA8	12.6087	12.605	12.6849	12.4945	12.4739	12.4803	-0.201912	6050.44	0.102722	0.488527	none
CDCP1	12.5645	12.5491	11.494	11.6986	11.4357	11.4361	-1.25694	4293.97	0.039388	0.351326	none
CDH1	9.83838	9.8635	9.97524	10.4665	10.1753	10.2106	0.229123	1124.52	0.493674	0.810688	none
CDH16	8.67345	8.7811	8.65974	8.53961	8.36686	8.38273	-0.762023	387.25	0.00042602	0.0277377	none
CDH17	16.2467	16.2376	16	16.196	16.111	16.1127	-0.0990784	73025.6	0.49583	0.812064	none
CDH2	13.2928	13.2795	13.2309	13.2548	13.157	13.2248	-0.118212	9684.43	0.20407	0.615862	none
CDH23	11.7542	11.643	11.8799	11.9941	12.0316	12.0409	0.3473	3842.96	0.0618365	0.417278	none
CDH24	12.1087	12.129	11.7594	11.8472	11.8838	11.8373	-0.187631	3938.83	0.369448	0.737214	none
CDH26	6.64323	6.63462	6.75744	7.45358	7.1602	7.26181	0.956867	148.063	NA	NA	none
CDH3	8.09775	8.14511	8.33645	8.13324	8.23271	8.15347	0.0304331	292.669	0.90593	0.973669	none
CDH4	9.27842	9.23691	9.08509	8.80713	9.13984	9.22679	0.142885	570.309	0.64435	0.882193	none
CDHR5	6.38189	6.33746	6.75572	7.2319	6.59834	6.57617	-0.746821	118.308	0.445177	0.784225	none
CDIP1	10.0883	10.1054	9.92351	9.98404	10.0274	9.99621	-0.0312962	1041.53	0.842953	0.955627	none
CDIPT	10.8767	10.8464	10.8823	10.9252	11.0083	10.912	0.136978	1925.27	0.233994	0.642921	none
CDK1	13.9482	13.9272	13.5915	13.4976	13.7559	13.7991	0.0284805	14001.8	0.902417	0.972914	none
CDK10	10.2827	10.3497	10.4954	10.509	10.5775	10.6073	0.323358	1430.66	0.0577775	0.403125	none
CDK11B	12.3803	12.3795	12.5007	12.405	12.5046	12.4504	0.0984972	5552.46	0.380386	0.745856	none
CDK12	12.4436	12.4078	12.4047	12.319	12.3744	12.4101	-0.00379433	5383.82	0.971734	0.994142	none
CDK13	11.455	11.4607	11.4262	11.5278	11.4945	11.5052	0.0539289	2854.87	0.606194	0.864945	none
CDK14	12.0056	12.0179	11.6919	11.7044	11.6262	11.6264	-0.404941	3570.3	0.0486461	0.382945	none
CDK16	12.7081	12.7025	12.688	12.7055	12.6568	12.5933	-0.123282	6548.45	0.160033	0.569932	none
CDK17	11.3596	11.3168	10.8084	10.8515	10.6272	10.6626	-0.835018	2066.36	0.00482128	0.125967	none
CDK18	9.23031	9.25437	9.38937	9.84889	9.76975	9.70305	0.542078	774.131	0.132017	0.533591	none
CDK19	11.5328	11.5606	11.2914	11.3567	11.3731	11.4098	-0.0852878	2755.98	0.622472	0.872696	none
CDK2	12.6209	12.6731	12.483	12.146	12.2805	12.3264	-0.322098	5591.6	0.17761	0.590625	none
CDK20	9.77965	9.83894	9.98697	9.86561	9.94063	9.83143	0.0326092	941.456	0.848276	0.957138	none
CDK2AP1	12.6081	12.6302	12.7337	12.4448	12.4226	12.4059	-0.319803	6008.52	0.0386419	0.348333	none
CDK2AP2	11.3226	11.3123	11.3004	11.4238	11.3749	11.2791	-0.022203	2587.92	0.85869	0.962543	none
CDK3	8.59636	8.60692	8.59481	8.57872	8.67113	8.68424	0.205863	394.636	0.160766	0.571301	none
CDK4	13.5354	13.5792	13.5284	13.3643	13.4675	13.4325	-0.0880186	11492.8	0.510146	0.820526	none
CDK5	9.60429	9.63688	9.82015	9.81049	9.85866	9.80109	0.211852	869.911	0.26407	0.661131	none
CDK5R1	6.57364	6.58111	6.55608	6.60157	6.64198	6.49389	-0.0403635	95.7611	0.905817	0.973669	none
CDK5RAP1	10.6593	10.5903	11.0727	10.957	11.0155	10.9624	0.261123	1916.14	0.316775	0.698005	none
CDK5RAP2	10.8181	10.8315	10.7244	10.8191	10.8551	10.8758	0.117177	1811.06	0.311781	0.69528	none
CDK5RAP3	11.3342	11.3047	11.3569	11.3881	11.4388	11.4464	0.163766	2666	0.102607	0.488527	none
CDK6	11.3781	11.3697	11.5918	11.5713	11.2254	11.2562	-0.415844	2730.85	0.0109686	0.198703	none
CDK7	10.5656	10.6411	10.7016	10.5675	10.5761	10.581	-0.0757644	1560.4	0.560093	0.844919	none
CDK8	11.5793	11.5606	11.4532	11.4272	11.4342	11.422	-0.134665	2862.19	0.295293	0.684215	none
CDK9	12.5462	12.5797	12.687	12.7178	12.6979	12.6841	0.0908276	6451.2	0.475902	0.800545	none
CDKAL1	9.61152	9.67263	9.63808	9.51551	9.52656	9.54025	-0.159581	769.464	0.291947	0.68255	none
CDKL2	9.83953	9.74605	9.55892	9.74532	9.69001	9.51507	-0.245007	828.945	0.243789	0.650244	none
CDKL4	9.34338	9.36189	8.95221	9.06641	9.03906	8.97193	-0.425839	569.948	0.145811	0.549723	none
CDKN1A	12.508	12.5136	12.4188	12.2594	12.2215	12.2598	-0.312637	5312.22	0.0443024	0.368703	none
CDKN1B	11.3364	11.3952	11.1792	11.2114	11.1498	11.2112	-0.178298	2441.75	0.245523	0.651293	none
CDKN1C	5.73152	5.75518	5.74027	5.67246	5.70145	5.64403	-0.466263	52.5095	0.272581	0.667188	none
CDKN2AIP	10.6626	10.6656	10.6656	10.5737	10.5269	10.5173	-0.218877	1558.16	0.0578992	0.403368	none
CDKN2AIPNL	11.6097	11.5539	11.8093	11.6949	11.739	11.6635	0.0511069	3290.39	0.747168	0.922643	none
CDKN2C	12.4337	12.4018	12.1634	12.22	12.2877	12.2764	-0.0477981	5057.8	0.77528	0.934943	none
CDKN2D	8.85523	8.91225	9.04317	9.15879	8.89067	8.94122	-0.191401	504.906	0.421409	0.76956	none
CDKN3	10.8502	10.8793	10.242	10.0915	10.1153	10.1515	-0.815258	1444.29	0.0366404	0.340321	none
CDO1	7.62687	7.67544	7.60013	7.60677	7.6756	7.55747	-0.0332917	197.696	0.885949	0.969111	none
CDON	10.8259	10.8125	10.9736	10.8423	10.6934	10.7141	-0.288543	1804.82	0.0321517	0.321078	none
CDPF1	10.1521	10.1605	10.1163	9.93034	10.0367	10.0743	-0.0731215	1085.46	0.674841	0.894065	none
CDR2	11.3938	11.3598	11.4586	11.4571	11.3445	11.3087	-0.156598	2683.06	0.156777	0.565841	none
CDR2L	11.6309	11.6634	11.5551	11.7276	11.7464	11.7059	0.134458	3269.69	0.284035	0.676834	none
CDRT4	5.84763	5.81604	5.96728	5.9803	5.90583	5.87686	-0.110104	60.3565	0.829061	0.951152	none
CDS1	8.36475	8.26891	7.96158	8.32822	8.31304	8.34815	0.232811	313.067	0.502311	0.81653	none
CDS2	11.7874	11.7904	11.8553	11.8984	11.9271	11.9506	0.174813	3746.7	0.11204	0.503434	none
CDT1	11.4191	11.4011	11.5675	11.4882	11.7211	11.6363	0.350127	2998.19	0.0090974	0.178823	none
CDV3	14.1837	14.1446	14.0283	13.8823	13.9648	13.9495	-0.173936	16778	0.283873	0.676821	none
CDYL	11.5598	11.5524	11.5026	11.5927	11.5238	11.4832	-0.0827099	2971.26	0.419091	0.76778	none
CDYL2	11.5277	11.542	11.6256	11.6771	11.8167	11.8034	0.360651	3272.4	0.00367397	0.109708	none
CEBPA	9.04273	9.02063	8.49463	9.09837	8.97902	8.86993	-0.0369046	498.611	0.924629	0.979282	none
CEBPB	11.1287	10.9175	11.2681	11.6564	11.6714	11.5735	0.577241	2765.94	0.0683151	0.430422	none
CEBPD	12.1672	11.9472	12.1789	12.4977	12.4799	12.4347	0.392218	5097.03	0.102742	0.488527	none
CEBPG	11.9346	11.9349	11.8541	11.7973	11.7412	11.7691	-0.212535	3674.12	0.0759556	0.446566	none
CEBPZ	12.875	12.8491	12.9935	12.7708	12.7406	12.7757	-0.189928	7331.07	0.157948	0.56688	none
CEBPZOS	9.75628	9.70778	9.60682	9.52703	9.5287	9.62855	-0.149365	794.085	0.425943	0.771399	none
CEL	8.25243	8.16733	8.81419	9.17877	9.63184	9.51145	1.78455	609.261	0.0464199	0.375354	none
CELA3B	4.16328	4.10603	4.10141	4.13067	4.13432	4.12621	0.0997687	17.5505	0.886773	NA	none
CELF1	12.9014	12.9775	13.0783	12.9861	12.9922	13.0193	0.0292961	8161.49	0.80555	0.945018	none
CELF4	8.43339	8.46914	8.08225	8.04878	7.82048	8.01827	-1.03805	299.086	0.00966511	0.18325	none
CELF6	11.2679	11.2598	11.7688	11.6827	11.5059	11.4573	-0.0659998	2937.34	0.810543	0.946569	none
CELSR1	12.6883	12.6441	12.5174	12.8516	12.5268	12.5324	-0.249372	6374.62	0.139982	0.54276	none
CELSR2	11.9002	11.8603	12.0153	12.034	11.804	11.8383	-0.223539	3861.03	0.0935179	0.474263	none
CELSR3	8.85948	8.8505	8.78847	8.87775	8.76306	8.94398	0.0318558	461.891	0.866641	0.964682	none
CEMIP	10.992	10.9654	10.6996	11.0121	11.0153	11.0399	0.179287	1998.88	0.344705	0.719285	none
CEMIP2	13.4226	13.3978	13.2428	13.524	13.4528	13.4725	0.0979161	10994.5	0.515065	0.823603	none
CENPA	13.2097	13.2353	12.5767	12.5864	12.5504	12.5545	-0.64842	7448.65	0.0463727	0.375319	none
CENPB	12.8563	12.8816	13.0486	13.0276	13.0407	13.015	0.114297	8095.74	0.410204	0.762762	none
CENPBD1	7.24638	7.22048	7.40413	7.40625	7.30598	7.21243	-0.245638	159.064	0.455032	0.78912	none
CENPC	11.4073	11.4122	11.1402	11.0659	11.0834	11.075	-0.327244	2380.59	0.120739	0.515016	none
CENPE	13.1102	13.1004	12.2963	12.4338	12.4019	12.4576	-0.602743	6771.54	0.0994382	0.483301	none
CENPF	13.8913	13.853	13.1886	13.439	13.3987	13.4565	-0.327632	12304	0.278938	0.674003	none
CENPH	10.5787	10.5763	10.6314	10.4361	10.5409	10.4797	-0.0862176	1493.29	0.559917	0.844919	none
CENPI	11.3499	11.3544	10.9727	10.839	10.899	10.9338	-0.414496	2190.45	0.131282	0.532016	none
CENPJ	10.3643	10.3555	10.4833	10.4167	10.4492	10.4454	0.0751953	1371.02	0.556804	0.843416	none
CENPK	10.1829	10.1267	10.1602	9.80588	9.83393	9.82851	-0.483925	1035.71	0.0358387	0.336798	none
CENPL	9.40348	9.33386	9.14959	9.07833	8.96823	9.01196	-0.582007	582.737	0.0159856	0.239159	none
CENPM	11.1722	11.103	10.7763	10.7255	10.876	10.9152	-0.117608	1979.12	0.640949	0.880736	none
CENPN	11.7208	11.6958	11.5517	11.4218	11.4047	11.4036	-0.340935	2993.98	0.0522549	0.391153	none
CENPO	11.8768	11.832	11.9453	11.8709	11.9024	11.8215	-0.0324151	3759.24	0.772195	0.932878	none
CENPP	9.47505	9.49917	9.61701	9.33873	9.53518	9.53145	0.0944308	727.498	0.629385	0.875851	none
CENPQ	10.5726	10.526	10.5587	10.2387	10.2626	10.3562	-0.317791	1385.56	0.129846	0.530189	none
CENPS	11.9419	11.8842	12.0842	11.9171	11.9774	11.9033	-0.0310458	3970.08	0.823368	0.949169	none
CENPT	12.0981	12.1121	12.1586	11.9977	12.2041	12.1191	0.114042	4445.37	0.359183	0.729797	none
CENPU	10.3865	10.2841	10.362	10.1541	10.2912	10.2605	-0.045893	1256.21	0.78355	0.93771	none
CENPV	11.3353	11.3225	11.3687	11.4399	11.2819	11.2439	-0.179905	2583.78	0.114903	0.507352	none
CENPW	10.8697	10.7681	10.684	10.5348	10.5624	10.6349	-0.219465	1649.18	0.253166	0.655835	none
CENPX	10.12	10.2298	10.5009	10.4628	10.4255	10.335	0.0743496	1315.97	0.751342	0.924133	none
CEP104	11.6963	11.6891	11.6319	11.6813	11.7064	11.7625	0.100558	3317.28	0.308142	0.69314	none
CEP112	9.31185	9.27479	8.96302	9.09566	8.90272	8.95178	-0.553386	553.558	0.0296382	0.311095	none
CEP120	9.94031	10.0187	9.85097	9.97068	9.9392	10.0033	0.047856	993.716	0.748289	0.922865	none
CEP128	9.29415	9.27278	9.30356	9.27566	9.27718	9.11256	-0.192806	613.316	0.236546	0.644918	none
CEP131	11.3009	11.4057	11.3259	11.6106	11.5505	11.5274	0.2043	2826.19	0.260399	0.659003	none
CEP135	10.2549	10.2652	10.0387	9.97724	9.92488	10.1052	-0.236316	1105.32	0.288853	0.680519	none
CEP152	10.5418	10.5388	10.4961	10.4125	10.4179	10.4099	-0.155404	1420.8	0.22435	0.635312	none
CEP162	10.1466	10.1459	9.99374	9.98802	10.1365	10.211	0.194201	1105.26	0.232566	0.641776	none
CEP164	10.777	10.8155	10.6938	10.7393	10.8048	10.8617	0.135142	1763.91	0.265474	0.66215	none
CEP170	12.3494	12.291	11.9614	12.02	12.0394	12.1105	-0.154185	4529.46	0.471481	0.798762	none
CEP170B	12.9209	12.9583	13.1101	13.321	13.0902	13.0535	-0.0284398	8711.88	0.887625	0.969847	none
CEP19	8.1082	8.25218	8.25152	8.22483	8.12055	8.09534	-0.295642	290.465	0.156078	0.565406	none
CEP192	11.4881	11.5084	11.4753	11.4097	11.4256	11.523	0.00767789	2842.72	0.946867	0.986548	none
CEP250	10.5087	10.5	10.9304	11.0394	11.1274	11.0949	0.583597	1941.98	0.0523863	0.391243	none
CEP290	11.0863	11.1202	10.8295	10.7591	10.695	10.7134	-0.455961	1901.98	0.0351725	0.334967	none
CEP295	11.4987	11.3629	11.3282	11.3047	11.2766	11.3605	-0.0974551	2627.5	0.497373	0.812804	none
CEP350	11.9928	11.9635	11.8731	11.9081	11.8932	11.9321	-0.0375864	3897.84	0.733873	0.917354	none
CEP41	9.53351	9.43026	9.24343	9.2336	9.16935	9.30621	-0.275172	646.516	0.253342	0.655835	none
CEP44	9.97856	9.99995	9.96464	9.68995	9.78805	9.7848	-0.254767	943.005	0.225468	0.635313	none
CEP55	12.793	12.7546	12.2536	12.1569	12.19	12.2723	-0.486528	5635.37	0.110762	0.50266	none
CEP57	12.2203	12.1924	12.3126	12.0608	12.0785	12.0184	-0.251171	4562.36	0.0883139	0.466319	none
CEP57L1	7.09536	7.28831	7.2469	7.05533	7.08117	7.24676	-0.0363531	145.834	0.925681	0.979534	none
CEP63	9.14459	9.19177	9.33242	9.25403	9.29906	9.23666	0.0756527	607.845	0.669662	0.891888	none
CEP68	10.2808	10.2935	10.3465	10.2678	10.1597	10.1948	-0.22539	1226.81	0.0512934	0.389194	none
CEP70	10.8187	10.7807	10.5253	10.6174	10.5604	10.5977	-0.204111	1618.95	0.277111	0.67232	none
CEP72	9.91121	9.90667	9.90156	9.89118	10.0149	9.98945	0.192002	981.059	0.0814416	0.454766	none
CEP76	10.773	10.8052	10.5363	10.494	10.4261	10.5054	-0.354044	1561.63	0.0884643	0.466319	none
CEP78	11.5758	11.4531	11.6282	11.3918	11.4509	11.3482	-0.197193	2861.62	0.21833	0.629711	none
CEP83	12.3953	12.3509	12.1107	11.8856	11.9745	11.9203	-0.427434	4510.05	0.076587	0.448659	none
CEP85	11.1407	11.0764	11.0872	11.1001	11.1401	11.0839	0.0189324	2203.13	0.854689	0.960266	none
CEP85L	10.5613	10.4933	10.1784	10.2662	10.1292	10.2388	-0.37596	1291.63	0.107029	0.497228	none
CEP89	10.7492	10.7259	10.5389	10.5431	10.9367	10.8722	0.459677	1718.97	0.00716895	0.156178	none
CEP95	10.8595	10.8701	11.0054	10.7563	10.8245	10.7894	-0.123249	1853.95	0.431622	0.774552	none
CEP97	10.2966	10.2156	10.078	10.0612	9.94706	10.0384	-0.332369	1111.94	0.0682926	0.430422	none
CEPT1	10.1923	10.0921	10.2705	10.2601	10.277	10.2892	0.143376	1204.82	0.337744	0.713232	none
CERCAM	10.4688	10.5252	10.495	10.6326	10.6712	10.4982	0.100903	1503.12	0.526087	0.829019	none
CERK	12.3445	12.3714	11.991	12.1127	12.1817	12.1358	-0.0954323	4716.17	0.642876	0.881374	none
CERS2	14.6711	14.6968	14.8541	14.8176	14.7293	14.7298	-0.052709	27612	0.680635	0.897086	none
CERS5	12.2393	12.225	12.2052	12.1595	12.1629	12.1112	-0.116359	4657.5	0.235788	0.644448	none
CERS6	11.5073	11.5634	11.267	11.2068	11.191	11.2512	-0.301936	2609.47	0.146092	0.550167	none
CES3	5.63262	5.60869	5.69922	5.87421	5.75143	5.81614	0.567743	54.7588	0.41767	0.767158	none
CETN2	11.2992	11.2093	11.3743	11.2752	11.1235	11.1486	-0.268897	2426.61	0.0318533	0.320672	none
CETN3	11.2956	11.3001	11.2911	11.0745	11.1327	11.0562	-0.259292	2354.33	0.10654	0.495654	none
CETN4	9.52575	9.50756	9.52202	9.40974	9.34194	9.38048	-0.275723	701.076	0.059894	0.410274	none
CFAP126	7.63193	7.62374	7.5702	7.71386	7.79453	7.72588	0.405544	206.187	0.0869238	0.463782	none
CFAP20	10.4941	10.5209	10.4812	10.3855	10.4539	10.4616	-0.0254688	1416.15	0.841132	0.955197	none
CFAP298	11.6475	11.6267	11.3942	11.3713	11.3749	11.3615	-0.255138	2847.59	0.164596	0.575582	none
CFAP300	6.85992	6.89074	6.53449	6.68845	6.58059	6.64227	-0.742182	107.524	0.161372	0.571687	none
CFAP36	11.5004	11.4286	11.4349	11.2822	11.2239	11.197	-0.351372	2620.12	0.0132805	0.217787	none
CFAP45	5.83788	5.83655	5.8626	5.89797	5.84491	5.84436	-0.113989	57.9248	0.752072	0.924411	none
CFAP46	8.96587	8.8898	8.70336	8.84385	9.01414	8.96409	0.306815	480.889	0.16028	0.570165	none
CFAP53	10.0174	10.1444	9.92309	9.85817	9.89818	9.8146	-0.261999	992.175	0.179138	0.592517	none
CFAP54	6.43066	6.56969	6.33065	6.36403	6.42515	6.38317	-0.140473	86.621	0.756874	0.925943	none
CFAP61	6.94367	6.98952	6.77164	6.83955	6.86971	6.97139	0.142746	120.491	0.711922	0.909932	none
CFAP69	7.47378	7.45831	7.26132	7.3601	7.23069	7.2852	-0.522385	164.598	0.0950784	0.475208	none
CFAP70	4.75502	4.75719	4.78325	4.78971	4.78436	4.81215	0.383275	27.557	0.450227	NA	none
CFAP73	4.58044	4.59002	4.56539	4.61576	4.57117	4.68661	0.654463	24.5604	0.331107	NA	none
CFAP97	11.1544	11.1441	11.036	10.9545	10.8736	10.9186	-0.315973	2081.45	0.0341151	0.330643	none
CFB	5.31642	5.33875	5.57547	5.40994	5.35243	5.32746	-0.815315	43.2625	0.250244	0.653734	none
CFDP1	11.4712	11.3788	11.4538	11.3794	11.493	11.4329	0.0708796	2771.45	0.529916	0.829698	none
CFDP2	13.2917	13.2898	13.3795	13.3313	13.3432	13.3457	0.0332626	10304.2	0.726615	0.913397	none
CFL1	15.8622	15.8394	15.8241	15.817	15.9206	15.8799	0.101766	59399.6	0.211621	0.624035	none
CFL2	12.5025	12.5163	12.3566	12.1772	12.2253	12.2433	-0.267837	5223.94	0.145602	0.549333	none
CFLAR	10.5003	10.482	10.4801	10.6177	10.4932	10.5488	-0.000257243	1470.95	0.998477	0.999237	none
CFP	5.28175	5.25344	5.23515	5.21403	5.22522	5.23669	-0.174468	37.8911	0.700335	0.905138	none
CGAS	9.85986	9.99566	10.0636	9.88015	9.78577	9.8089	-0.306257	961.148	0.0687279	0.430433	none
CGGBP1	12.7997	12.8606	12.6328	12.672	12.568	12.6085	-0.256113	6648.96	0.0791752	0.450121	none
CGN	11.055	11.0846	12.0343	12.2672	11.7852	11.7972	0.0680867	3628.02	0.928016	0.979798	none
CGNL1	8.85354	8.89904	9.22935	9.45552	9.57063	9.50383	0.817293	646.814	0.0307498	0.314536	none
CGRRF1	10.0042	10.0486	9.93406	9.87001	9.82156	9.79017	-0.316438	968.692	0.0392323	0.351315	none
CH25H	6.17085	6.15155	6.01894	6.01162	6.02269	6.03593	-0.44318	67.9068	0.338911	0.714893	none
CHAC1	10.699	10.7636	11.3186	10.7011	10.7699	10.7718	-0.238499	1887.7	0.447035	0.785071	none
CHAC2	8.28621	8.13456	8.00899	7.91173	8.00372	8.00017	-0.276106	270.792	0.396027	0.754819	none
CHADL	4.76939	4.80549	4.71873	4.77901	4.77423	4.74381	-0.14579	27.3135	0.80849	NA	none
CHAF1A	12.6674	12.6465	12.8823	12.668	12.8419	12.7985	0.161705	6925.29	0.284959	0.677388	none
CHAF1B	11.4997	11.5212	11.517	11.3039	11.3935	11.4342	-0.0855208	2797.33	0.572527	0.849732	none
CHAMP1	11.8815	11.846	11.9294	11.9241	11.8463	11.847	-0.0820473	3769.28	0.406904	0.760279	none
CHCHD1	10.4893	10.4385	10.4323	10.4174	10.5086	10.3487	-0.0241636	1390.67	0.860859	0.962766	none
CHCHD10	10.7285	10.6094	10.5981	10.9068	10.7112	10.6293	-0.0847219	1672.04	0.664593	0.890686	none
CHCHD2	13.6084	13.6302	13.9332	13.783	13.8108	13.8734	0.152134	14103.7	0.393011	0.752766	none
CHCHD3	12.4087	12.4475	12.5844	12.4605	12.3954	12.4313	-0.104642	5625.24	0.399037	0.756696	none
CHCHD4	11.8955	11.8533	12.1132	11.9453	11.8917	11.8897	-0.109734	3922.36	0.479956	0.803793	none
CHCHD5	10.4482	10.4113	10.6578	10.6703	10.649	10.6218	0.147008	1537.21	0.436382	0.77756	none
CHCHD6	10.2597	10.3367	10.2971	10.3619	10.4341	10.4173	0.204322	1309.39	0.086238	0.462849	none
CHCHD7	10.0264	10.073	10.1052	10.0223	10.023	9.91353	-0.169049	1045.89	0.21216	0.624513	none
CHCHD8	9.75177	9.8435	9.77406	9.66108	9.68569	9.72339	-0.110078	857.191	0.478669	0.802479	none
CHD1	12.6193	12.5977	12.3304	12.3166	12.327	12.3307	-0.241214	5535.58	0.202945	0.614582	none
CHD1L	11.5807	11.5898	11.644	11.5019	11.6567	11.5972	0.0792185	3097.88	0.502534	0.816572	none
CHD2	11.659	11.6658	11.8727	11.7872	11.8091	11.8397	0.124345	3510.92	0.402519	0.757249	none
CHD3	13.1906	13.1822	13.2587	13.311	13.3507	13.3697	0.197798	9954.97	0.0706605	0.433665	none
CHD4	14.7731	14.76	14.4516	14.6797	14.7479	14.7833	0.145457	26778.8	0.397379	0.755694	none
CHD5	7.02885	6.95708	7.06493	7.33314	7.34254	7.2993	0.803325	149.856	0.0853494	0.461484	none
CHD6	10.8387	10.8489	10.7529	10.9623	10.9926	11.0032	0.252668	1920.24	0.077382	0.449379	none
CHD7	12.0456	12.0231	11.9763	12.0619	12.076	12.1493	0.142385	4262.86	0.169391	0.581538	none
CHD8	12.8283	12.7964	12.8247	12.8744	12.9174	12.9817	0.191761	7504.96	0.0454802	0.372062	none
CHD9	12.2522	12.2841	12.1348	12.1811	12.1874	12.27	0.0245836	4772.55	0.842357	0.955553	none
CHEK1	11.4039	11.3668	11.5621	11.2448	11.3823	11.4163	-0.0020266	2708.33	0.990671	0.997421	none
CHEK2	11.4268	11.4288	11.276	11.0745	11.262	11.3475	-0.00991975	2546.64	0.961142	0.992147	none
CHERP	12.2358	12.3652	12.2841	12.4324	12.4701	12.4644	0.2206	5336.16	0.0950023	0.475208	none
CHFR	12.0031	12.0526	12.0301	12.0132	12.0163	11.9972	-0.0301909	4150.39	0.733379	0.916863	none
CHIC1	7.84325	7.81695	7.74184	7.92796	7.8108	7.82633	-0.0516125	228.034	0.829673	0.951152	none
CHIC2	9.8047	9.88834	9.83135	9.90833	9.71237	9.78836	-0.21365	907.818	0.121369	0.516252	none
CHID1	11.7663	11.7392	11.9852	12.0594	12.0465	12.0013	0.210894	3946.12	0.269663	0.664933	none
CHKA	10.506	10.5687	10.338	10.4916	10.4567	10.4814	-0.0190546	1426.22	0.904111	0.973465	none
CHKB	12.0193	12.0254	11.9176	11.9524	11.9908	11.9274	-0.0334721	4021.67	0.765	0.929405	none
CHM	9.70417	9.60751	9.68738	9.68891	9.52884	9.55292	-0.269025	794.039	0.0432255	0.364658	none
CHML	10.8614	10.8513	10.7674	10.9365	10.7698	10.8315	-0.0970569	1832.02	0.466782	0.796033	none
CHMP1A	11.6669	11.6519	11.8923	11.8858	11.8754	11.819	0.111761	3582.33	0.516321	0.823641	none
CHMP1B	11.9781	11.9159	12.0379	12.0886	12.1073	12.1272	0.181837	4231.49	0.143928	0.547137	none
CHMP2A	12.0889	12.0838	12.397	12.4311	12.4711	12.4298	0.30568	5175.61	0.148055	0.553067	none
CHMP2B	11.6107	11.5738	11.3917	11.4099	11.2421	11.361	-0.340465	2787.26	0.0393042	0.351326	none
CHMP3	12.8963	12.8375	12.9116	12.8997	12.8846	12.8855	-0.00255168	7571.12	0.97745	0.995103	none
CHMP4A	11.1903	11.2071	11.3679	11.4439	11.4136	11.3568	0.132449	2588.15	0.435569	0.776949	none
CHMP4B	12.7396	12.7027	13.0908	13.2962	13.2811	13.2329	0.431516	8791.6	0.119753	0.514093	none
CHMP4C	11.7503	11.7951	11.7583	11.7417	11.5949	11.6677	-0.218293	3376.93	0.028037	0.302248	none
CHMP5	11.8735	11.8754	11.8801	11.9004	11.8447	11.8003	-0.0998443	3725.44	0.26288	0.660438	none
CHMP6	10.8113	10.7497	10.806	10.8569	10.7672	10.8153	-0.0266603	1785.53	0.816126	0.947452	none
CHMP7	11.98	12.0368	12.0488	12.039	11.9983	12.0225	-0.0266064	4157.09	0.776966	0.935275	none
CHN1	9.05866	9.06896	8.52459	8.47548	8.44309	8.46248	-0.915903	437.092	0.031894	0.320672	none
CHN2	11.7358	11.7426	12.2327	12.3178	12.1183	12.0856	0.0988934	4322.81	0.741136	0.920608	none
CHORDC1	12.4561	12.4637	12.1846	12.2038	12.0603	12.1353	-0.392252	4938.15	0.033013	0.325966	none
CHP1	13.6059	13.6032	13.5718	13.4969	13.4326	13.4236	-0.228796	11801.4	0.0227138	0.276328	none
CHPF	12.3455	12.4168	12.134	12.5366	12.1086	12.0497	-0.482705	5010.55	0.0129036	0.215895	none
CHPF2	9.80998	9.94825	10.2426	10.2852	10.2979	10.2942	0.38078	1160	0.170683	0.583071	none
CHPT1	10.1614	10.1777	9.62866	9.50936	9.30245	9.2327	-1.33075	897.749	0.000352146	0.0236297	DOWN
CHRAC1	11.163	11.171	11.4012	11.2353	11.2568	11.2938	0.0485812	2450.77	0.760936	0.927682	none
CHRD	7.13556	7.17618	7.34547	7.30813	7.09998	7.12358	-0.555848	148.859	0.0893616	0.467966	none
CHRNA3	5.37366	5.28114	5.17422	5.14806	5.16265	5.11631	-1.42388	38.3424	0.0565256	0.402359	none
CHRNB1	11.906	12.001	11.5251	11.5115	11.3227	11.3337	-0.735053	3230.33	0.00443509	0.121521	none
CHST1	9.00673	8.985	8.73367	9.61089	9.65483	9.59046	0.973527	676.032	0.0353837	0.335897	none
CHST10	11.4028	11.3753	11.5047	11.4285	11.2945	11.2838	-0.240171	2677.04	0.0357196	0.336635	none
CHST11	8.57422	8.54141	8.35895	8.99177	9.31231	9.33467	1.46378	519.552	0.000290028	0.0208666	UP
CHST12	10.6342	10.6859	10.6423	10.6063	10.5915	10.5828	-0.100068	1579.1	0.351643	0.724551	none
CHST14	12.1684	12.2139	12.2564	12.3367	12.1451	12.1575	-0.155877	4759.5	0.196177	0.608661	none
CHST2	5.41269	5.33874	5.42512	5.40829	5.39395	5.37754	-0.11352	42.1623	0.808261	0.946349	none
CHST3	12.5756	12.5673	12.4906	12.5561	12.4667	12.503	-0.103001	5905.67	0.288132	0.679733	none
CHSY1	12.8921	12.8964	12.755	12.7367	12.6585	12.705	-0.229138	7034.73	0.0789775	0.449821	none
CHTF18	11.7818	11.8633	11.9471	11.8648	12.0641	12.0294	0.300226	3910.1	0.0128488	0.215895	none
CHTF8	12.7007	12.7639	13.0031	12.7806	12.7961	12.7828	-0.047034	7189.11	0.775602	0.935022	none
CHTOP	13.2445	13.2646	13.5185	13.3622	13.4421	13.4222	0.126568	10681.9	0.423936	0.771284	none
CHUK	11.7078	11.6832	11.5961	11.5989	11.5194	11.5334	-0.205803	3126.71	0.0705427	0.433665	none
CHURC1	12.0644	12.0022	12.0353	12.1135	12.0438	12.0484	-0.0141006	4246.88	0.891572	0.970642	none
CIAO1	11.9577	11.9987	12.0059	11.9515	11.9778	11.9929	0.011042	4042.63	0.904187	0.973467	none
CIAPIN1	12.3765	12.3751	12.4937	12.376	12.4375	12.3793	0.00356575	5434.75	0.975016	0.995103	none
CIART	7.06027	6.93027	7.21663	7.02124	7.32804	7.40613	1.14204	149.802	0.00455468	0.123512	none
CIB1	11.5679	11.5686	12.3726	12.4663	12.2497	12.2512	0.277932	4634.62	0.640465	0.880497	none
CIB2	10.586	10.5065	10.2837	10.234	10.1894	10.0862	-0.513665	1298.77	0.0213422	0.267658	none
CIC	12.9682	13.0102	12.8804	13.1973	13.2016	13.1695	0.265019	8677.25	0.111057	0.502797	none
CIDEA	5.28494	5.18531	5.25559	5.20448	5.19149	5.26153	-0.0684789	37.7934	0.901347	0.972559	none
CIDEB	7.3275	7.35332	7.21171	7.40927	7.35771	7.38342	0.158267	163.007	0.589287	0.857979	none
CIITA	9.55224	9.65075	9.82631	10.0272	9.73775	9.70817	-0.114516	875.063	0.672621	0.893553	none
CILP	6.32099	6.1358	6.04329	6.04934	6.10303	6.1703	-0.0498048	72.0828	0.9309	0.980811	none
CINP	10.339	10.3888	10.4031	10.3812	10.3905	10.4056	0.0364271	1337.33	0.736186	0.918016	none
CIP2A	11.5231	11.4803	11.4494	11.2135	11.3883	11.4396	-0.015433	2746.76	0.931068	0.980811	none
CIPC	11.6989	11.6695	11.7618	11.7453	11.6852	11.679	-0.0629382	3344.53	0.538076	0.835116	none
CIR1	10.5039	10.5456	10.4688	10.3488	10.2772	10.274	-0.359181	1363.9	0.0149154	0.228899	none
CIRBP	11.9977	11.9723	12.4508	12.2775	12.379	12.3822	0.304746	4941.2	0.20778	0.619102	none
CISD1	11.0538	11.0964	11.423	11.1469	11.0702	11.106	-0.17715	2293.69	0.386528	0.749333	none
CISD2	11.5569	11.5886	11.3677	11.3846	11.19	11.2374	-0.45646	2712.65	0.00430059	0.120001	none
CISD3	9.85012	9.93764	10.1461	10.0043	10.091	10.007	0.113564	1034.73	0.560515	0.844975	none
CISH	8.76067	8.83683	8.82169	8.94123	9.04716	8.95349	0.36405	479.417	0.0542718	0.396546	none
CIST1	5.48925	5.48264	5.48895	5.71035	5.58515	5.57453	0.271265	48.2445	0.687168	0.899267	none
CIT	12.5811	12.5867	11.898	12.0826	12.1795	12.2574	-0.181952	5091.01	0.571093	0.849037	none
CITED2	9.67395	9.77603	9.53954	9.89036	9.95048	9.9334	0.415518	901.057	0.0591648	0.407828	none
CITED4	12.1665	12.1159	11.584	11.9005	11.8214	11.834	-0.229992	3911.93	0.382153	0.746706	none
CIZ1	11.7493	11.8033	11.714	11.8952	11.8451	11.8048	0.0541666	3577.67	0.677448	0.895637	none
CKAP2	14.1761	14.1867	13.5021	13.5133	13.5145	13.5602	-0.57672	14450.6	0.0838749	0.459443	none
CKAP2L	12.1272	12.1138	11.8415	11.7993	11.7291	11.7797	-0.379574	3873.65	0.0579791	0.403368	none
CKAP4	14.0219	13.9923	13.7637	13.7615	13.6665	13.6575	-0.36919	14530.5	0.0273583	0.298355	none
CKAP5	13.56	13.569	13.0909	13.3575	13.3723	13.4388	-0.00889296	10936.3	0.96893	0.99348	none
CKB	5.01388	5.04622	5.03513	5.06577	5.09078	5.10892	0.695105	33.5743	0.138257	0.541005	none
CKS1B	12.2797	12.2624	12.5977	12.3791	12.4126	12.3906	0.0214025	5392.3	0.907513	0.974291	none
CKS2	13.3872	13.3363	13.0185	13.1329	13.1152	13.097	-0.198693	9377.9	0.30028	0.687908	none
CLASP1	11.9612	11.9856	11.9027	11.9983	11.9597	11.9497	-0.0131204	3984.74	0.896266	0.971686	none
CLASP2	12.2086	12.2266	12.3947	12.3683	12.2732	12.3671	0.0303023	5080.04	0.833692	0.952902	none
CLASRP	10.432	10.5851	10.4507	10.5825	10.6657	10.5435	0.164451	1498.31	0.291168	0.681932	none
CLBA1	8.6972	8.78201	8.80403	8.94694	8.87416	8.85762	0.126898	456.567	0.550369	0.840412	none
CLCC1	10.8103	10.8489	10.7075	10.6942	10.6281	10.627	-0.251004	1693.16	0.066156	0.42777	none
CLCF1	11.4346	11.5073	11.4481	11.485	11.5344	11.5098	0.0898097	2871.45	0.364476	0.732732	none
CLCN2	6.81763	6.785	7.04938	7.07212	6.94054	6.93808	-0.00623454	124.747	0.989274	0.997312	none
CLCN3	11.5456	11.5508	11.5536	11.6202	11.5172	11.4871	-0.111683	2992.42	0.265022	0.66165	none
CLCN4	11.3513	11.3201	10.9471	11.0385	10.9621	10.9885	-0.354966	2234.53	0.121192	0.515964	none
CLCN5	9.07397	9.08462	8.91161	9.13207	9.1393	9.19991	0.256015	548.528	0.192108	0.603917	none
CLCN6	10.6006	10.6678	10.6961	10.9025	10.9419	10.8446	0.301583	1770.23	0.105325	0.493316	none
CLCN7	10.912	10.9188	10.9296	11.115	11.2305	11.1554	0.383568	2131.63	0.0136654	0.219179	none
CLDN1	8.73969	8.72718	8.91053	9.22585	8.74181	8.77312	-0.388454	475.724	0.247633	0.651751	none
CLDN12	9.93372	9.9085	9.76629	9.84513	9.80846	9.75839	-0.16188	917.199	0.291294	0.681932	none
CLDN15	4.75376	4.81208	4.75716	4.76748	4.83776	4.74539	0.281046	27.6808	0.64832	NA	none
CLDN2	7.07768	7.1808	6.76244	6.92959	7.14818	7.03842	0.382338	134.345	0.484466	0.805765	none
CLDN4	11.6408	11.7033	12.6945	12.7763	12.0899	12.1195	-0.372786	5115.57	0.581724	0.853893	none
CLDND1	10.9074	10.8382	10.9476	10.9977	10.8357	10.8679	-0.127952	1913.62	0.320034	0.700401	none
CLEC11A	6.95034	6.91378	6.96396	7.33295	7.12055	7.13983	0.291041	139.258	0.571382	0.849037	none
CLEC16A	9.78497	9.7912	9.85487	9.98401	10.0082	9.93285	0.221492	955.716	0.193555	0.606038	none
CLHC1	8.4248	8.42914	8.53596	8.38467	8.54577	8.50985	0.211624	356.346	0.267067	0.662605	none
CLIC1	14.7932	14.7952	15.0547	14.9823	14.8552	14.8285	-0.11209	30411.5	0.484738	0.805851	none
CLIC3	9.57756	9.61183	9.95049	10.2246	10.0876	10.0001	0.318875	997.344	0.365826	0.733378	none
CLIC4	13.9305	13.8792	14.1061	14.082	14.0112	13.9956	-0.000693817	16446.5	0.996201	0.999024	none
CLINT1	12.6193	12.5649	12.4344	12.4968	12.3727	12.3934	-0.242969	5738.72	0.0539264	0.395712	none
CLIP1	12.1332	12.117	11.9832	12.0508	11.7924	11.8306	-0.436984	4090.71	0.000279306	0.020408	none
CLIP2	12.6671	12.6556	12.4773	12.6362	12.6473	12.5919	0.0132235	6276.66	0.921126	0.978363	none
CLIP3	9.37321	9.45208	9.13862	9.52105	9.328	9.36343	-0.0752866	665.126	0.761824	0.928334	none
[truncated: 11,419 more rows]

## Sheet: Table S3
Supplemental table 3 result of the gene ontology analysis in Fig. 1 (dotplots were generated from this list using simplify option)
Ontology	ID	Description	GeneRatio	BgRatio	pvalue	p.adjust	qvalue	geneID	Count
BP	GO:0016477	cell migration	8/27	180/3333	5.67395e-05	0.0205841	0.0178211	ADGRL3/AQP1/GCNT1/PLPP3/PTN/RELN/SEMA3C/TGFB2	8
	GO:0022612	gland morphogenesis	3/27	11/3333	7.49589e-05	0.0205841	0.0178211	PTN/SEMA3C/TGFB2	3
	GO:0048870	cell motility	8/27	198/3333	0.000112214	0.0205841	0.0178211	ADGRL3/AQP1/GCNT1/PLPP3/PTN/RELN/SEMA3C/TGFB2	8
	GO:0001667	ameboidal-type cell migration	5/27	63/3333	0.000120422	0.0205841	0.0178211	AQP1/PLPP3/PTN/SEMA3C/TGFB2	5
	GO:0009887	animal organ morphogenesis	6/27	103/3333	0.000131444	0.0205841	0.0178211	AQP1/INHBA/MMP13/PTN/SEMA3C/TGFB2	6
	GO:0030335	positive regulation of cell migration	5/27	69/3333	0.000186234	0.0238258	0.0206276	AQP1/PLPP3/PTN/SEMA3C/TGFB2	5
	GO:0040017	positive regulation of locomotion	5/27	73/3333	0.000243431	0.0238258	0.0206276	AQP1/PLPP3/PTN/SEMA3C/TGFB2	5
	GO:2000147	positive regulation of cell motility	5/27	73/3333	0.000243431	0.0238258	0.0206276	AQP1/PLPP3/PTN/SEMA3C/TGFB2	5
	GO:0022008	neurogenesis	7/27	169/3333	0.000285309	0.0248219	0.0214899	ADGRL3/INHBA/PLPP3/PTN/RELN/SEMA3C/TGFB2	7
	GO:0007399	nervous system development	8/27	237/3333	0.00039364	0.030822	0.0266847	ADGRL3/AQP1/INHBA/PLPP3/PTN/RELN/SEMA3C/TGFB2	8
	GO:0007417	central nervous system development	5/27	88/3333	0.0005841	0.0415773	0.0359962	AQP1/INHBA/PLPP3/PTN/RELN	5
	GO:0044057	regulation of system process	4/27	58/3333	0.00107536	0.070167	0.0607482	AQP1/HOMER1/INHBA/TGFB2	4
	GO:0048731	system development	10/27	427/3333	0.00118702	0.070863	0.0613508	ADGRL3/AQP1/INHBA/LOX/MMP13/PLPP3/PTN/RELN/SEMA3C/TGFB2	10
	GO:0030198	extracellular matrix organization	3/27	28/3333	0.00135753	0.070863	0.0613508	MMP13/OLFML2B/TGFB2	3
	GO:0045229	external encapsulating structure organization	3/27	28/3333	0.00135753	0.070863	0.0613508	MMP13/OLFML2B/TGFB2	3
	GO:0043062	extracellular structure organization	3/27	29/3333	0.00150601	0.0717475	0.0621166	MMP13/OLFML2B/TGFB2	3
	GO:0009611	response to wounding	4/27	64/3333	0.00155774	0.0717475	0.0621166	AQP1/PLPP3/PTN/TGFB2	4
	GO:0009653	anatomical structure morphogenesis	8/27	300/3333	0.00189812	0.0735349	0.063664	AQP1/INHBA/LOX/MMP13/PLPP3/PTN/SEMA3C/TGFB2	8
	GO:0003008	system process	6/27	170/3333	0.00194696	0.0735349	0.063664	AQP1/HOMER1/INHBA/PBLD/PTN/TGFB2	6
	GO:0030334	regulation of cell migration	5/27	119/3333	0.00229121	0.0735349	0.063664	AQP1/PLPP3/PTN/SEMA3C/TGFB2	5
	GO:0007166	cell surface receptor signaling pathway	8/27	309/3333	0.00229677	0.0735349	0.063664	ADGRL3/FGF18/IFNAR2/INHBA/PBLD/PLPP3/PTN/TGFB2	8
	GO:0048863	stem cell differentiation	3/27	34/3333	0.00240063	0.0735349	0.063664	PTN/SEMA3C/TGFB2	3
	GO:0007229	integrin-mediated signaling pathway	2/27	10/3333	0.00273279	0.0735349	0.063664	PLPP3/PTN	2
	GO:0033627	cell adhesion mediated by integrin	2/27	10/3333	0.00273279	0.0735349	0.063664	PLPP3/TGFB2	2
	GO:0045778	positive regulation of ossification	2/27	10/3333	0.00273279	0.0735349	0.063664	PTN/TGFB2	2
	GO:0060389	pathway-restricted SMAD protein phosphorylation	2/27	10/3333	0.00273279	0.0735349	0.063664	INHBA/TGFB2	2
	GO:0060395	SMAD protein signal transduction	2/27	10/3333	0.00273279	0.0735349	0.063664	PBLD/TGFB2	2
	GO:0001654	eye development	3/27	36/3333	0.00283364	0.0735349	0.063664	AQP1/INHBA/TGFB2	3
	GO:2000145	regulation of cell motility	5/27	126/3333	0.00294649	0.0735349	0.063664	AQP1/PLPP3/PTN/SEMA3C/TGFB2	5
	GO:0150063	visual system development	3/27	37/3333	0.00306707	0.0735349	0.063664	AQP1/INHBA/TGFB2	3
	GO:0040012	regulation of locomotion	5/27	128/3333	0.00315651	0.0735349	0.063664	AQP1/PLPP3/PTN/SEMA3C/TGFB2	5
	GO:0048880	sensory system development	3/27	38/3333	0.00331204	0.0735349	0.063664	AQP1/INHBA/TGFB2	3
	GO:0001942	hair follicle development	2/27	11/3333	0.00332342	0.0735349	0.063664	INHBA/TGFB2	2
	GO:0022404	molting cycle process	2/27	11/3333	0.00332342	0.0735349	0.063664	INHBA/TGFB2	2
	GO:0022405	hair cycle process	2/27	11/3333	0.00332342	0.0735349	0.063664	INHBA/TGFB2	2
	GO:0048699	generation of neurons	5/27	131/3333	0.00349172	0.0735349	0.063664	ADGRL3/INHBA/PTN/RELN/SEMA3C	5
	GO:0010632	regulation of epithelial cell migration	3/27	39/3333	0.00356874	0.0735349	0.063664	PLPP3/PTN/TGFB2	3
	GO:0042063	gliogenesis	3/27	39/3333	0.00356874	0.0735349	0.063664	PLPP3/PTN/TGFB2	3
	GO:0048732	gland development	3/27	40/3333	0.00383735	0.073979	0.0640485	PTN/SEMA3C/TGFB2	3
	GO:0072359	circulatory system development	5/27	134/3333	0.00385208	0.073979	0.0640485	AQP1/LOX/PLPP3/SEMA3C/TGFB2	5
	GO:0042303	molting cycle	2/27	12/3333	0.00396822	0.073979	0.0640485	INHBA/TGFB2	2
	GO:0042633	hair cycle	2/27	12/3333	0.00396822	0.073979	0.0640485	INHBA/TGFB2	2
	GO:0007586	digestion	2/27	13/3333	0.00466635	0.0811945	0.0702954	AQP1/PBLD	2
	GO:0022600	digestive system process	2/27	13/3333	0.00466635	0.0811945	0.0702954	AQP1/PBLD	2
	GO:2000736	regulation of stem cell differentiation	2/27	13/3333	0.00466635	0.0811945	0.0702954	PTN/TGFB2	2
	GO:0007267	cell-cell signaling	5/27	143/3333	0.00509466	0.08672	0.0750792	AQP1/HOMER1/INHBA/PLPP3/PTN	5
	GO:0030278	regulation of ossification	2/27	14/3333	0.00541696	0.0902442	0.0781304	PTN/TGFB2	2
	GO:0001568	blood vessel development	4/27	93/3333	0.00609532	0.0954833	0.0826662	AQP1/LOX/PLPP3/SEMA3C	4
	GO:0009612	response to mechanical stimulus	2/27	15/3333	0.00621922	0.0954833	0.0826662	AQP1/PTN	2
	GO:0042476	odontogenesis	2/27	15/3333	0.00621922	0.0954833	0.0826662	AQP1/INHBA	2
	GO:1901654	response to ketone	2/27	15/3333	0.00621922	0.0954833	0.0826662	AQP1/TGFB2	2
	GO:0007178	transmembrane receptor protein serine/threonine kinase signaling pathway	3/27	48/3333	0.00643419	0.0968841	0.0838789	INHBA/PBLD/TGFB2	3
	GO:0060537	muscle tissue development	3/27	49/3333	0.006817	0.0977262	0.084608	HOMER1/SEMA3C/TGFB2	3
	GO:0001944	vasculature development	4/27	96/3333	0.00682068	0.0977262	0.084608	AQP1/LOX/PLPP3/SEMA3C	4
	GO:0098773	skin epidermis development	2/27	16/3333	0.00707231	0.0977262	0.084608	INHBA/TGFB2	2
	GO:0010631	epithelial cell migration	3/27	50/3333	0.00721318	0.0977262	0.084608	PLPP3/PTN/TGFB2	3
	GO:0090132	epithelium migration	3/27	50/3333	0.00721318	0.0977262	0.084608	PLPP3/PTN/TGFB2	3
	GO:0007155	cell adhesion	5/27	156/3333	0.00736379	0.0977262	0.084608	ADGRL3/GCNT1/PLPP3/RELN/TGFB2	5
	GO:0040011	locomotion	5/27	156/3333	0.00736379	0.0977262	0.084608	AQP1/PLPP3/PTN/SEMA3C/TGFB2	5
	GO:0090130	tissue migration	3/27	51/3333	0.00762284	0.0994781	0.0861248	PLPP3/PTN/TGFB2	3
MF	GO:0005102	signaling receptor binding	9/26	128/2879	8.44147e-07	3.01248e-05	2.33863e-05	AQP1/FGF18/IL1RN/INHBA/PLPP3/PTN/RELN/TGFB2/VGF	9
	GO:0048018	receptor ligand activity	6/26	42/2879	1.23668e-06	3.01248e-05	2.33863e-05	FGF18/IL1RN/INHBA/PTN/TGFB2/VGF	6
	GO:0030546	signaling receptor activator activity	6/26	43/2879	1.4286e-06	3.01248e-05	2.33863e-05	FGF18/IL1RN/INHBA/PTN/TGFB2/VGF	6
	GO:0030545	signaling receptor regulator activity	6/26	44/2879	1.64423e-06	3.01248e-05	2.33863e-05	FGF18/IL1RN/INHBA/PTN/TGFB2/VGF	6
	GO:0008083	growth factor activity	5/26	25/2879	1.8828e-06	3.01248e-05	2.33863e-05	FGF18/INHBA/PTN/TGFB2/VGF	5
	GO:0140677	molecular function activator activity	6/26	143/2879	0.00136333	0.0181777	0.0141117	FGF18/IL1RN/INHBA/PTN/TGFB2/VGF	6
	GO:0005179	hormone activity	2/26	10/2879	0.00337635	0.0356164	0.0276496	INHBA/VGF	2
	GO:0004888	transmembrane signaling receptor activity	3/26	36/2879	0.00383281	0.0356164	0.0276496	ADGRL3/HCRTR1/IFNAR2	3
	GO:0005125	cytokine activity	2/26	11/2879	0.00410378	0.0356164	0.0276496	IL1RN/INHBA	2
	GO:0008081	phosphoric diester hydrolase activity	2/26	12/2879	0.00489726	0.0356164	0.0276496	PDE1B/SMPDL3A	2
	GO:0070851	growth factor receptor binding	2/26	12/2879	0.00489726	0.0356164	0.0276496	FGF18/IL1RN	2

## Sheet: Table S4
Supplemental table 4 result of the KEGG pathway enrichment analysis in Fig. 1 (dotplots were generated from this list using simplify option)
ID	Description	GeneRatio	BgRatio	pvalue	p.adjust	qvalue	geneID	Count
bta05310	Asthma	4/46	12/5107	2.70645e-06	0.000349133	0.000270645	539241/282494/282530/100848815	4
bta05321	Inflammatory bowel disease	5/46	37/5107	1.66804e-05	0.000690007	0.000534889	539241/282494/282530/100848815/534069	5
bta05150	Staphylococcus aureus infection	4/46	19/5107	2.02359e-05	0.000690007	0.000534889	539241/282494/282530/100848815	4
bta05330	Allograft rejection	4/46	21/5107	3.08372e-05	0.000690007	0.000534889	539241/282494/282530/100848815	4
bta05332	Graft-versus-host disease	4/46	21/5107	3.08372e-05	0.000690007	0.000534889	539241/282494/282530/100848815	4
bta04940	Type I diabetes mellitus	4/46	22/5107	3.74422e-05	0.000690007	0.000534889	539241/282494/282530/100848815	4
bta05320	Autoimmune thyroid disease	4/46	22/5107	3.74422e-05	0.000690007	0.000534889	539241/282494/282530/100848815	4
bta04672	Intestinal immune network for IgA production	4/46	23/5107	4.5027e-05	0.00072606	0.000562838	539241/282494/282530/100848815	4
bta05140	Leishmaniasis	5/46	47/5107	5.48888e-05	0.00078674	0.000609876	539241/282494/282530/100848815/534069	5
bta04612	Antigen processing and presentation	5/46	53/5107	9.86342e-05	0.00127238	0.000986342	539241/282494/282530/613384/100848815	5
bta05145	Toxoplasmosis	6/46	88/5107	0.000118782	0.00139299	0.00107983	539241/282494/282530/529939/100848815/534069	6
bta05323	Rheumatoid arthritis	5/46	57/5107	0.000140105	0.00150613	0.00116754	539241/282494/282530/100848815/534069	5
bta05322	Systemic lupus erythematosus	4/46	31/5107	0.000151783	0.00150615	0.00116756	539241/282494/282530/100848815	4
bta04658	Th1 and Th2 cell differentiation	5/46	64/5107	0.000243425	0.00224299	0.00173875	539241/282494/282530/788775/100848815	5
bta04640	Hematopoietic cell lineage	4/46	40/5107	0.000415499	0.00357329	0.00276999	539241/282494/282530/100848815	4
bta05416	Viral myocarditis	4/46	47/5107	0.000774453	0.00624403	0.00484033	539241/282494/282530/100848815	4
bta05152	Tuberculosis	6/46	128/5107	0.000907272	0.00688459	0.00533689	539241/282494/282530/613384/100848815/534069	6
bta04060	Cytokine-cytokine receptor interaction	5/46	96/5107	0.00157493	0.011287	0.00874961	282258/616008/281860/281867/534069	5
bta05206	MicroRNAs in cancer	6/46	146/5107	0.00179571	0.0121919	0.00945108	541141/785655/282886/534323/534069/282094	6
bta04514	Cell adhesion molecules	4/46	67/5107	0.00291873	0.0188258	0.0145937	539241/282494/282530/100848815	4
bta05164	Influenza A	5/46	116/5107	0.00361514	0.0222073	0.017215	539241/282494/282530/282258/100848815	5
bta04151	PI3K-Akt signaling pathway	7/46	229/5107	0.00398748	0.0233811	0.0181249	785655/533929/282258/529939/505824/613787/281450	7
bta04659	Th17 cell differentiation	4/46	76/5107	0.00460597	0.0258335	0.020026	539241/282494/282530/100848815	4
bta04020	Calcium signaling pathway	5/46	125/5107	0.00497774	0.0267554	0.0207406	785655/533929/505824/281970/613787	5

## Sheet: Table S5
Supplemental table 5 results of multiple comparison in Fig. 1 (only significant genes are shown)
	Normalized read counts (log2)						Parental MDBK vs MSBK 3'LTR AS1-S				MDBK mock vs MSBK 3'LTR AS1-S				Parental MDBK vs MSBK mock
Gene	Parental MDBK rep.1	Parental MDBK rep.2	MDBK mock rep.1	MDBK mock rep.2	MDBK 3'LTR AS1-S rep.1	MDBK 3'LTR AS1-S rep.2	Base mean	Fold change (log2)	p value	Adjusted p value	Base mean	Fold change (log2)	p value	Adjusted p value	Base mean	Fold change (log2)	p value	Adjusted p value
ABCB1	10.2747	10.3384	9.82187	9.98505	9.55153	9.63163	1015.64	1.02431	2.50508e-13	7.37022e-12	1015.64	0.462567	0.00105687	0.0217237	1015.64	0.561746	4.65141e-05	0.00031031
ABCC2	5.9633	5.92041	6.18861	6.36097	6.35026	6.37176	77.6337	-2.34618	6.35362e-08	7.61753e-07	77.6337	-0.30592	0.438174	0.748586	77.6337	-2.04026	2.73867e-06	2.41248e-05
ABI2	10.1966	10.2802	9.58701	9.81006	9.56286	9.52715	947.003	1.00125	5.5492e-11	1.14889e-09	947.003	0.238986	0.121868	0.437786	947.003	0.762264	4.82941e-07	4.86788e-06
ABLIM2	7.58732	7.641	7.5677	8.11574	8.28714	8.06222	250.317	-1.26299	0.000768639	0.00340782	250.317	-0.627678	0.0919792	0.380618	250.317	-0.63531	0.0920179	0.189983
ACER2	6.70855	6.60883	6.37046	6.29196	6.42186	6.3465	90.893	1.02513	0.00405944	0.0143433	90.893	-0.255806	0.49039	0.782838	90.893	1.28093	0.000352512	0.0018445
ACOT6	5.97669	5.93022	5.64467	5.68497	5.80118	5.75775	57.447	0.851752	0.0393368	0.0940215	57.447	-0.862808	0.0513577	0.280594	57.447	1.71456	6.67174e-05	0.000426602
ACSL6	8.67008	8.78013	10.47	11.0047	10.6279	10.6694	1389.46	-2.81567	1.92909e-39	5.39182e-37	1389.46	0.151947	0.461862	0.763855	1389.46	-2.96762	1.00447e-43	2.40642e-41
ACSM3	7.70748	7.74331	7.02713	7.11197	6.99454	7.11639	171.288	1.72463	3.53509e-10	6.42639e-09	171.288	0.0523132	0.85559	0.952546	171.288	1.67232	8.00074e-10	1.35357e-08
ACTA2	9.95544	9.89633	8.83452	8.60376	8.6724	8.59137	653.477	2.00846	9.22882e-30	1.27643e-27	653.477	0.169022	0.355596	0.688716	653.477	1.83944	9.17581e-26	9.11871e-24
ACTN3	5.89055	5.8876	6.0824	6.27613	5.90203	6.09517	67.5722	-0.716097	0.156931	0.278675	67.5722	0.790084	0.105983	0.407899	67.5722	-1.50618	0.0024456	0.0097853
ADAD2	8.39201	8.19946	10.3268	10.3349	10.3597	10.3734	1093.65	-3.22869	2.63092e-99	8.8241e-96	1093.65	-0.0492358	0.714464	0.899281	1093.65	-3.17945	1.49222e-96	1.81997e-93
ADAMTS1	7.99297	7.92319	8.17533	9.81317	9.05417	9.03914	522.926	-1.97755	0.0383345	0.0920688	522.926	0.33779	0.722767	0.902726	522.926	-2.31534	0.0152771	0.0449309
ADAMTS3	8.17381	8.12773	8.72789	8.57269	7.87975	7.73837	319.34	0.774237	0.000513712	0.00240054	319.34	1.70865	6.29544e-15	1.76205e-12	319.34	-0.934412	9.67811e-06	7.55324e-05
ADAMTS9	6.82065	6.82203	6.17712	6.3831	6.56391	6.56507	100.721	0.813835	0.0713861	0.151322	100.721	-1.40083	0.00319068	0.0477754	100.721	2.21466	2.32072e-06	2.08399e-05
ADAP2	6.0459	6.15443	6.28425	6.42887	6.24014	6.3604	78.3084	-1.02968	0.0194324	0.0530943	78.3084	0.220455	0.604484	0.848303	78.3084	-1.25014	0.00425379	0.0155671
ADCY4	5.62969	5.75317	5.32828	5.42417	5.40647	5.4574	47.6589	1.51638	0.00551327	0.0184823	47.6589	-0.55789	0.335021	0.67086	47.6589	2.07427	0.000195877	0.00109861
ADGRB2	10.1291	10.1861	8.93115	8.99789	9.74239	9.71698	868.921	0.605713	1.72865e-06	1.5239e-05	868.921	-1.18954	6.419e-19	3.01578e-16	868.921	1.79525	3.27707e-42	7.32752e-40
ADGRF1	8.25891	8.19042	8.55892	8.86525	8.09368	8.1737	344.208	0.193093	0.416434	0.56835	344.208	1.11909	1.74825e-06	0.000107469	344.208	-0.925997	6.45904e-05	0.000415012
ADGRL2	7.88508	7.95092	8.85517	8.9085	8.0337	7.9983	349.578	-0.211096	0.27591	0.421643	349.578	1.5976	3.49224e-18	1.39213e-15	349.578	-1.8087	8.43554e-23	6.46693e-21
ADGRL3	10.6328	10.5889	9.97312	9.76889	9.28493	9.37959	1101.27	1.81651	4.95862e-35	1.03945e-32	1101.27	0.808606	5.75088e-08	4.97716e-06	1101.27	1.0079	2.19282e-12	5.59295e-11
ADM2	6.33606	6.32142	6.46627	7.36258	6.20935	6.31017	112.736	0.383386	0.537157	0.676224	112.736	2.49598	4.30955e-05	0.00165766	112.736	-2.11259	0.000460657	0.00231901
ADM5	8.58033	8.61251	7.94933	8.08491	8.35119	8.16412	325.649	0.629192	0.0037227	0.0132971	325.649	-0.512568	0.0215364	0.169055	325.649	1.14176	1.9408e-07	2.11689e-06
ADORA1	9.77984	10.0109	9.12568	8.68886	9.10902	9.07365	695.431	1.22233	2.47357e-07	2.62543e-06	695.431	-0.268336	0.264004	0.607375	695.431	1.49067	3.3509e-10	6.04242e-09
ADRA1B	5.61197	5.57112	6.04639	5.82868	5.72295	5.6757	56.6962	-0.898751	0.0790173	0.164432	56.6962	1.1986	0.0124963	0.120874	56.6962	-2.09735	2.39259e-05	0.000170106
ADRA2A	7.12064	7.23356	6.64265	6.67866	6.86202	6.91502	126.649	0.828247	0.00421101	0.0147583	126.649	-0.904742	0.00340316	0.0497982	126.649	1.73299	8.36859e-09	1.19238e-07
AEBP2	12.0292	12.1034	11.3132	11.2983	11.1552	11.1889	3102.3	1.12158	4.85061e-34	9.1656e-32	3102.3	0.171126	0.0666838	0.321918	3102.3	0.95045	3.35687e-25	3.21684e-23
AFAP1L1	5.92011	5.98104	6.12332	6.22734	6.20947	6.19702	70.9066	-1.37789	0.000754868	0.00335341	70.9066	-0.113058	0.771324	0.921985	70.9066	-1.26483	0.00196688	0.00815692
AFF2	8.89109	8.94164	8.31874	8.11984	8.20185	8.0995	372.362	1.40643	1.48147e-11	3.3975e-10	372.362	0.155246	0.467754	0.768217	372.362	1.25118	1.29017e-09	2.11601e-08
AK8	5.80513	5.78217	5.51627	5.53654	5.62944	5.70388	52.0981	0.647751	0.134112	0.246912	52.0981	-1.14907	0.0138881	0.130312	52.0981	1.79682	8.36653e-05	0.000521102
AKAP13	10.7483	10.7405	11.6129	11.7871	11.7094	11.7701	2887.4	-1.27241	5.35774e-30	7.56626e-28	2887.4	-0.0465933	0.672343	0.879367	2887.4	-1.22582	5.26388e-28	6.08795e-26
ALAD	12.0263	12.1002	13.0684	13.1143	12.9492	12.8855	7038.53	-1.04164	4.51146e-33	8.0701e-31	7038.53	0.208487	0.0154712	0.138735	7038.53	-1.25013	4.63782e-47	1.38269e-44
ALDOB	6.03664	6.00833	6.16467	6.29669	6.14046	6.10957	71.0244	-0.565691	0.158282	0.280147	71.0244	0.469418	0.225915	0.571633	71.0244	-1.03511	0.00858846	0.0280211
ALDOC	7.20363	7.24179	7.66613	7.93849	7.92779	7.8715	215.134	-1.77999	2.51923e-10	4.69417e-09	215.134	-0.190898	0.475797	0.773921	215.134	-1.5891	1.66683e-08	2.27027e-07
ALG10	11.271	11.34	10.6717	10.6348	10.3963	10.341	1862.36	1.23019	4.5343e-32	7.41856e-30	1862.36	0.383822	0.000284811	0.00750838	1862.36	0.846364	2.04542e-16	8.54871e-15
ALK	9.79811	9.7507	9.06366	8.99193	9.11767	9.18126	673.178	0.953832	1.62971e-11	3.68704e-10	673.178	-0.198596	0.173421	0.511055	673.178	1.15243	4.53888e-16	1.82864e-14
ALOX12B	6.25865	6.31665	6.61381	7.1048	6.73428	6.6658	108.774	-1.96616	6.29583e-05	0.00038428	108.774	0.54923	0.236259	0.58241	108.774	-2.51539	2.4994e-07	2.65705e-06
ALPL	9.15305	9.23996	9.57293	9.896	9.99078	10.1457	863.65	-1.3034	3.71764e-12	9.16835e-11	863.65	-0.466316	0.0118595	0.11739	863.65	-0.837084	8.68317e-06	6.84048e-05
AMIGO2	8.35048	8.46548	8.04005	7.57103	7.47947	7.50868	268.317	2.00554	1.95148e-09	3.09103e-08	268.317	0.868991	0.0101546	0.104689	268.317	1.13655	0.000506401	0.00251812
ANGPTL8	6.83365	6.78917	6.92208	7.32534	7.35204	7.20801	142.573	-1.50622	0.000215542	0.00113002	142.573	-0.369401	0.353123	0.68725	142.573	-1.13682	0.00535446	0.0188544
ANK1	7.84852	7.61465	9.99053	10.2363	8.97352	8.96456	728.543	-2.3628	2.22433e-27	2.68843e-25	728.543	1.63908	4.71151e-17	1.63105e-14	728.543	-4.00188	8.40224e-78	7.04528e-75
ANPEP	6.54358	6.64265	7.09506	7.20167	7.15499	7.24648	136.889	-2.25613	1.67233e-11	3.75811e-10	136.889	-0.13891	0.650044	0.868052	136.889	-2.11722	2.63679e-10	4.82608e-09
AP1M2	6.36282	6.29224	6.98821	7.17961	6.48067	6.65296	115.222	-1.2693	0.00174225	0.00693796	115.222	1.53127	4.02226e-05	0.00157328	115.222	-2.80057	1.08133e-12	2.87054e-11
APBB1	8.63639	8.61898	9.4925	9.56279	9.60626	9.6098	665.591	-1.60009	7.71837e-29	1.01519e-26	665.591	-0.120314	0.376198	0.705669	665.591	-1.47978	6.23935e-25	5.85364e-23
APCDD1	8.10033	8.20324	7.54482	7.7932	8.10679	7.89666	254.675	0.298456	0.289978	0.43558	254.675	-0.774428	0.00717905	0.0821935	254.675	1.07288	0.000175925	0.000998999
APOE	6.11919	6.16993	6.53265	6.63479	6.41125	6.57421	89.8551	-1.83023	6.73231e-06	5.19084e-05	89.8551	0.293756	0.432912	0.744828	89.8551	-2.12399	1.37373e-07	1.52946e-06
APOL3_1	5.95873	5.82657	5.95787	5.96029	5.73327	5.7287	59.314	1.10158	0.0146669	0.0421983	59.314	1.40578	0.00172419	0.0308093	59.314	-0.304196	0.472897	0.626049
AQP1	9.16056	9.0841	9.2084	9.04218	10.0041	10.138	767.672	-1.41507	4.09171e-19	2.31622e-17	767.672	-1.40681	6.97318e-19	3.16318e-16	767.672	-0.00825664	0.959375	0.97685
AREG	6.94806	7.00293	7.19253	7.54661	7.22861	7.11062	150.198	-0.63462	0.079266	0.164737	150.198	0.568125	0.107882	0.412076	150.198	-1.20275	0.000763792	0.00359167
ARHGAP24	8.77526	8.75427	9.44018	9.58569	9.28056	9.21984	606.53	-0.811981	3.16128e-07	3.26998e-06	606.53	0.408056	0.00799271	0.0889544	606.53	-1.22004	7.71396e-15	2.66848e-13
ARHGAP44	7.35379	7.42559	6.86675	7.02008	7.32154	7.39771	156.667	0.071882	0.805267	0.879348	156.667	-1.30706	1.85656e-05	0.000830716	156.667	1.37895	5.61586e-06	4.59965e-05
ARHGAP6_1	9.44996	9.37821	8.33689	8.86288	8.95342	8.85276	537.734	0.815452	0.00301229	0.0110538	537.734	-0.47907	0.0850697	0.368608	537.734	1.29452	2.73209e-06	2.40826e-05
ARHGAP9	7.67079	7.56458	7.10023	7.16204	7.62968	7.53123	181.926	0.0845307	0.73645	0.831038	181.926	-1.29534	9.99226e-07	6.6725e-05	181.926	1.37988	1.57512e-07	1.74643e-06
ARHGEF16	9.07423	9.11608	9.45386	9.85564	9.78172	9.77763	763.183	-1.05466	1.83538e-07	2.01337e-06	763.183	-0.158402	0.427996	0.743322	763.183	-0.896257	9.35397e-06	7.33019e-05
ARID5B	12.152	12.2634	12.4891	12.534	13.1187	13.1863	6666.78	-1.14391	2.92802e-35	6.33586e-33	6666.78	-0.773358	4.47576e-17	1.63105e-14	6666.78	-0.370557	6.35131e-05	0.000409266
ARRB1	5.36102	5.33757	5.45328	5.54435	5.46658	5.58548	44.9579	-1.41527	0.00703158	0.0226769	44.9579	-0.16753	0.737876	0.909128	44.9579	-1.24774	0.0175376	0.0504038
ARSK	4.98171	4.97817	4.83847	4.84314	4.89457	4.90402	30.3544	0.677392	0.206738	0.341269	30.3544	-0.741068	0.194055	0.536561	30.3544	1.41846	0.0105763	0.0331754
ASGR2	10.554	10.5959	10.1378	9.96207	9.82987	9.80714	1184.58	1.05313	1.46141e-15	5.78358e-14	1184.58	0.337319	0.011493	0.11488	1184.58	0.715815	4.10435e-08	5.14617e-07
ASIC3	5.87031	5.83129	5.52945	5.6298	5.50343	5.71444	53.4398	1.28422	0.0399705	0.0951294	53.4398	-0.273835	0.669904	0.878273	53.4398	1.55806	0.0130103	0.0394187
ASIP	10.1855	10.1837	10.8669	10.7992	10.9481	10.9181	1672.85	-1.00471	9.09304e-22	6.52365e-20	1672.85	-0.130704	0.203491	0.546805	1672.85	-0.87401	7.29204e-17	3.1763e-15
ATF3	11.5921	11.593	12.8034	11.9902	12.1066	12.0109	4407.11	-0.58092	0.137624	0.252063	4407.11	0.492332	0.208026	0.551174	4407.11	-1.07325	0.00607275	0.0209493
ATF7IP	11.5721	11.4848	10.6445	10.7787	10.8492	10.9519	2219.62	0.802688	5.35449e-12	1.28969e-10	2219.62	-0.247107	0.0360348	0.227692	2219.62	1.0498	2.16382e-19	1.19464e-17
ATP23	10.1776	10.1244	9.45279	9.53724	9.39763	9.44959	868.43	1.06186	6.25207e-16	2.55725e-14	868.43	0.111398	0.406309	0.727309	868.43	0.950462	2.89479e-13	8.33401e-12
ATP2A3	8.3284	8.50545	8.99274	9.657	8.81674	8.77797	509.813	-0.683756	0.0232093	0.0612823	509.813	0.924856	0.00185657	0.0325256	509.813	-1.60861	7.41533e-08	8.79612e-07
ATP2B2	10.2447	10.2548	9.41241	9.64532	10.2461	10.246	1078.47	0.00427229	0.976511	0.984732	1078.47	-1.02554	4.14546e-12	7.17546e-10	1078.47	1.02981	2.99243e-12	7.50402e-11
ATP6V1C2	8.24547	8.27265	10.7039	10.5111	10.658	10.5733	1305.92	-3.62342	1.56992e-120	1.05311e-116	1305.92	-0.00803649	0.952473	0.986348	1305.92	-3.61538	2.80619e-120	6.27464e-117
ATP9A	12.2925	12.3151	12.9369	13.3933	13.2033	13.2153	8077.37	-1.09755	3.5976e-12	8.90507e-11	8077.37	-0.0280827	0.858508	0.953858	8077.37	-1.06947	1.23963e-11	2.81401e-10
AURKC	8.40794	8.46451	9.22226	9.02681	9.27786	9.27413	527.249	-1.45078	2.56894e-16	1.07367e-14	527.249	-0.234252	0.170782	0.506865	527.249	-1.21653	6.94238e-12	1.63689e-10
AVIL	5.10161	4.97064	4.8128	4.8287	4.86266	4.88671	31.1771	1.31544	0.0257202	0.0666273	31.1771	-0.809546	0.204847	0.549025	31.1771	2.12498	0.000530904	0.00262053
AXDND1	5.95313	5.84758	5.57134	5.58151	5.71865	5.79016	55.8379	0.696532	0.106745	0.20767	55.8379	-1.45689	0.00213892	0.03612	55.8379	2.15342	3.60004e-06	3.08812e-05
AXL	14.2678	14.3098	13.7216	13.3985	13.4533	13.4101	14614.3	1.01949	1.98973e-15	7.78256e-14	14614.3	0.166493	0.195161	0.537775	14614.3	0.852996	2.94683e-11	6.24561e-10
AZIN2	6.20437	6.17622	5.73603	5.72973	5.97754	5.92984	66.4339	0.976217	0.00972876	0.0299704	66.4339	-1.76097	5.49508e-05	0.0019914	66.4339	2.73719	1.16508e-10	2.25226e-09
B3GALT6	10.2278	10.1359	10.8579	11.0993	10.7558	10.7131	1657.44	-0.746449	8.46393e-08	9.90856e-07	1657.44	0.327138	0.0174182	0.147734	1657.44	-1.07359	9.87121e-15	3.34425e-13
B4GALT5	12.8689	12.8318	13.6082	14.0796	13.8437	13.8375	12561.1	-1.18883	6.60721e-14	2.10053e-12	12561.1	0.0300321	0.849577	0.950517	12561.1	-1.21887	1.51676e-14	5.05022e-13
BAIAP2L2	5.62917	5.55033	5.65493	5.93523	6.00246	5.85284	58.1957	-2.23945	0.000394126	0.00189996	58.1957	-0.572704	0.343281	0.678465	58.1957	-1.66674	0.00868783	0.0282903
BATF3	10.9688	10.9325	10.9262	10.4621	10.2003	10.0956	1626.96	1.07782	1.11484e-08	1.55476e-07	1626.96	0.771011	4.52081e-05	0.00169434	1626.96	0.306812	0.101394	0.204742
BBC3	8.57606	8.70197	8.98048	9.20159	9.33258	9.25387	536.307	-1.10134	6.33278e-09	9.20483e-08	536.307	-0.315842	0.090205	0.376938	536.307	-0.785495	3.61103e-05	0.000247297
BCL11A	6.46584	6.41407	6.25327	6.15085	6.1366	6.19961	79.1599	1.17024	0.00230983	0.00884128	79.1599	0.194648	0.621856	0.855792	79.1599	0.975594	0.00990565	0.0314915
BCL11B	7.03502	7.07923	6.75702	6.71067	6.6981	6.74378	117.787	1.09027	0.000209809	0.00110601	117.787	0.0558055	0.854439	0.952097	117.787	1.03446	0.000380515	0.00196648
BCL2L14	10.6604	10.6147	9.4164	9.69819	9.74592	9.77828	1118.39	1.20983	1.8461e-14	6.5006e-13	1118.39	-0.288312	0.0734242	0.340343	1118.39	1.49814	3.07819e-21	2.01448e-19
BCL6B	6.50967	6.49818	6.42181	6.32463	6.29713	6.16963	84.4705	1.18592	0.00275908	0.0102822	84.4705	0.695469	0.0827248	0.364083	84.4705	0.490452	0.201352	0.342722
BDNF	9.02656	8.81377	10.8503	10.7461	9.96786	9.94604	1188.87	-1.55482	8.96816e-25	8.97886e-23	1188.87	1.12683	3.43561e-15	9.8251e-13	1188.87	-2.68166	2.6632e-72	1.62407e-69
BHLHE41	11.207	11.1771	9.14436	9.44441	9.86589	9.64587	1419.46	1.89848	2.8814e-28	3.64688e-26	1419.46	-0.668961	0.000157734	0.00469456	1419.46	2.56744	2.70853e-49	8.65181e-47
BICD1	11.0607	10.9789	10.0236	9.98551	10.0523	10.2269	1459.9	1.1709	5.72618e-20	3.46047e-18	1459.9	-0.193057	0.139341	0.464352	1459.9	1.36396	1.79526e-26	1.86707e-24
BICDL2	7.48168	7.56582	8.22112	8.35578	8.0691	7.98134	264.892	-1.21803	1.55174e-07	1.72622e-06	264.892	0.519067	0.0180281	0.151057	264.892	-1.7371	3.23846e-14	1.04692e-12
BLA-DQB	8.8255	8.88622	8.58693	8.61082	7.78426	7.66779	380.529	2.30575	1.29557e-31	1.99786e-29	380.529	1.87108	4.73595e-21	2.59589e-18	380.529	0.434668	0.0146833	0.0434666
BMF	10.4081	10.4012	10.4335	10.8834	11.33	11.4011	1926.43	-1.25582	2.60131e-12	6.62224e-11	1926.43	-0.888206	6.97911e-07	4.83212e-05	1926.43	-0.367618	0.0413108	0.100878
BMP6	7.78907	7.8211	7.25667	7.43016	8.18327	8.10391	236.165	-0.700799	0.00415765	0.0146133	236.165	-1.91691	7.47013e-14	1.78672e-11	236.165	1.21611	2.60896e-06	2.31188e-05
BOLA-DQA2	6.4502	6.32435	5.90164	5.92111	5.79026	5.80922	73.4289	2.96301	2.49484e-12	6.37539e-11	73.4289	1.0041	0.0238776	0.17968	73.4289	1.95891	3.78405e-07	3.8872e-06
BOLA-DQA5	5.80973	5.86962	5.67491	5.67826	5.48506	5.47776	53.1404	2.65865	2.93663e-08	3.72381e-07	53.1404	1.86773	0.000129821	0.00400892	53.1404	0.790916	0.0563686	0.129254
BOLA-DRA	10.1105	10.1036	8.24646	8.54478	7.94019	8.00037	685.254	3.40708	2.49473e-64	1.67346e-61	685.254	0.868341	3.1329e-05	0.0012839	685.254	2.53874	5.14099e-40	1.09479e-37
BOLA-DRB3	11.1173	11.1458	10.8075	10.8645	10.008	9.95039	1745.43	1.54706	6.01982e-48	2.88435e-45	1745.43	1.16513	1.2571e-27	8.70377e-25	1745.43	0.38193	0.00019604	0.00109907
BRSK2	6.16471	6.32076	6.5926	6.97835	6.6207	6.68079	103.295	-1.99688	0.000149715	0.000827595	103.295	0.461988	0.355677	0.688716	103.295	-2.45887	2.64423e-06	2.3385e-05
BSN	8.96959	9.16725	9.93176	10.3609	10.1692	10.1701	990.271	-1.6326	5.41842e-15	2.03623e-13	990.271	-0.00614997	0.976067	0.991901	990.271	-1.62645	6.45249e-15	2.26614e-13
C11H2orf50	5.58768	5.65254	5.77351	5.79354	5.86291	5.81428	54.938	-1.43127	0.00155981	0.00627666	54.938	-0.280885	0.514455	0.796757	54.938	-1.15038	0.0112874	0.0350537
C15H11orf52	8.46737	8.42572	9.00699	9.14155	9.11353	8.93565	481.893	-1.03541	2.8894e-08	3.67085e-07	481.893	0.0779995	0.667438	0.87707	481.893	-1.11341	2.08827e-09	3.29216e-08
C16H1orf159	8.06346	7.97591	8.55591	8.54308	8.53028	8.38143	335.842	-0.896801	9.27504e-06	6.95939e-05	335.842	0.166909	0.394618	0.719377	335.842	-1.06371	1.1807e-07	1.3424e-06
C1H21orf58	7.23088	7.26087	6.85867	6.91023	7.08057	7.01013	136.621	0.566489	0.0375844	0.0905916	136.621	-0.556981	0.0497401	0.276036	136.621	1.12347	5.18248e-05	0.000342166
C1H3orf52	6.54313	6.54247	6.62371	6.82238	6.35733	6.2838	96.3093	1.07433	0.00518602	0.0175386	96.3093	1.69628	7.97869e-06	0.00041486	96.3093	-0.621949	0.0844269	0.177229
C1QL1	6.31617	6.233	6.58988	6.90055	6.80302	6.5896	102.788	-1.97992	2.1138e-05	0.000146126	102.788	0.164967	0.707791	0.896193	102.788	-2.14489	3.74671e-06	3.19757e-05
C1QTNF1	7.38824	7.38375	6.69182	7.10071	6.77783	6.66341	141.269	2.04334	5.85282e-06	4.57318e-05	141.269	0.782674	0.0868616	0.371836	141.269	1.26067	0.00427441	0.0156255
C1QTNF6	11.3897	11.3642	10.0169	9.14279	10.5754	10.5509	1779.37	1.04461	0.0358979	0.0873425	1779.37	-1.24875	0.0123583	0.120514	1779.37	2.29336	4.25737e-06	3.59e-05
C1S	5.47579	5.51383	5.31267	5.26114	5.32836	5.30884	42.2442	1.16301	0.0168555	0.0471995	42.2442	-0.305436	0.551257	0.82109	42.2442	1.46844	0.00277593	0.010931
C20H5orf58	8.01012	8.06588	8.672	8.78831	8.04079	7.85327	328.643	0.202313	0.366797	0.519416	328.643	1.50859	4.9517e-12	8.45969e-10	328.643	-1.30627	1.30669e-09	2.14048e-08
C22H3orf20	5.49689	5.6202	5.29886	5.2662	5.37282	5.34131	43.9325	1.23375	0.0127932	0.0376556	43.9325	-0.782515	0.142768	0.469295	43.9325	2.01626	8.73218e-05	0.000540614
C22H3orf22	5.29617	5.27549	5.17465	5.17412	5.3184	5.41622	39.6533	-0.547405	0.268024	0.412852	39.6533	-1.69002	0.0012654	0.02458	39.6533	1.14261	0.0308838	0.0801736
C23H6orf132	6.04119	6.0517	6.27394	6.34803	6.6276	6.54729	86.2086	-2.58964	9.0524e-12	2.13065e-10	86.2086	-0.966245	0.00498438	0.063471	86.2086	-1.62339	2.72001e-05	0.000190756
C3	11.22	11.1477	8.93749	9.05717	10.6086	10.6754	1626.7	0.692828	2.34641e-09	3.65615e-08	1626.7	-2.35678	5.12886e-77	1.3494e-73	1626.7	3.04961	5.31629e-130	1.42647e-126
C5H12orf45	10.5775	10.3794	10.0083	9.82124	9.62774	9.69659	1093.68	1.15573	1.47217e-13	4.49908e-12	1093.68	0.374111	0.0178104	0.149805	1093.68	0.781622	4.5002e-07	4.56002e-06
C5H12orf75	12.5772	12.5404	11.5415	11.8024	11.7113	11.7423	4315.84	1.0217	8.69256e-17	3.78634e-15	4315.84	-0.0597748	0.628359	0.85765	4315.84	1.08147	1.20363e-18	6.16333e-17
C5H22orf23	6.47125	6.52667	6.16581	6.33512	6.33071	6.31114	83.6766	0.702843	0.0816561	0.168486	83.6766	-0.328197	0.428763	0.743322	83.6766	1.03104	0.0111345	0.034651
C8G	6.76732	7.02295	6.96572	7.19963	7.25261	7.20768	138.6	-1.01631	0.0105845	0.0321927	138.6	-0.396657	0.312879	0.652907	138.6	-0.619652	0.120446	0.233512
CA11	6.34217	6.24938	6.68177	6.57955	6.54833	6.6656	94.6826	-1.41679	0.000210127	0.00110682	94.6826	0.0741516	0.838156	0.945054	94.6826	-1.49094	8.89134e-05	0.000548695
CA4	6.12445	5.8552	5.7871	5.74663	5.91849	5.81995	60.6952	0.614811	0.231602	0.371094	60.6952	-0.677007	0.201606	0.544529	60.6952	1.29182	0.0133807	0.04025
CABP7	6.14701	6.16577	6.54357	6.7102	6.38487	6.54563	90.8971	-1.65582	5.81358e-05	0.000357447	90.8971	0.538353	0.157603	0.489629	90.8971	-2.19417	6.79367e-08	8.12333e-07
CACNA1G	5.03084	5.12062	4.91159	4.91114	5.00212	4.99871	32.4894	0.579125	0.285602	0.431409	32.4894	-1.07605	0.0645999	0.31674	32.4894	1.65518	0.00369059	0.0139199
CACNA2D1	12.377	12.414	11.2151	11.4078	11.3866	11.539	3688	1.14946	2.06761e-21	1.40808e-19	3688	-0.189798	0.11995	0.435193	3688	1.33926	1.83407e-28	2.17751e-26
CALD1	13.4986	13.394	12.4737	11.4641	11.6867	11.7567	6684.08	2.08584	1.57003e-05	0.00011204	6684.08	0.430665	0.372744	0.702242	6684.08	1.65517	0.000608372	0.00295187
CAMK2D	11.5514	11.4467	10.5727	10.46	10.308	10.2205	1942.65	1.61146	1.15249e-42	4.17888e-40	1942.65	0.343726	0.00403327	0.0549284	1942.65	1.26773	1.31624e-27	1.4965e-25
CAMKK1	8.69007	8.75456	9.475	9.46348	9.4739	9.40029	625.322	-1.17733	1.9423e-15	7.61927e-14	625.322	0.047197	0.740476	0.910364	625.322	-1.22452	1.04821e-16	4.5073e-15
CAND2	7.66601	7.51046	7.84411	8.11095	8.27584	8.36424	267.398	-1.61549	2.78143e-09	4.28424e-08	267.398	-0.665615	0.012122	0.119181	267.398	-0.949878	0.000525554	0.00259986
CARNMT1	14.4316	14.4733	13.6852	13.1927	12.987	13.2156	14636.4	1.60144	3.58694e-20	2.21762e-18	14636.4	0.429709	0.0136471	0.128786	14636.4	1.17173	1.62474e-11	3.60289e-10
CASC1	5.4553	5.53239	5.29842	5.28218	5.38214	5.4324	43.0188	0.522507	0.272327	0.417596	43.0188	-1.08492	0.0331851	0.217378	43.0188	1.60743	0.00129562	0.00565819
CASP7	8.87884	8.96056	9.23322	9.22384	8.49451	8.58399	496.582	0.683105	3.75777e-05	0.000244729	496.582	1.18489	5.08187e-13	9.97791e-11	496.582	-0.501783	0.00158851	0.00676984
CAVIN2	5.72379	5.86427	5.50827	5.43078	5.51012	5.74299	52.2851	0.809042	0.191788	0.322718	52.2851	-1.443	0.0273508	0.194382	52.2851	2.25204	0.000484408	0.00242771
CBARP	7.87435	7.93013	8.28863	8.86803	8.47602	8.3615	339.008	-1.08058	0.000674348	0.00304103	339.008	0.353692	0.257364	0.60237	339.008	-1.43428	5.82242e-06	4.73991e-05
CCDC136	7.39616	7.3509	7.6814	7.75394	7.88629	7.82561	207.898	-1.22088	1.5716e-07	1.74541e-06	207.898	-0.310413	0.166983	0.501245	207.898	-0.910472	9.87754e-05	0.00060044
CCDC160	6.12145	6.08767	5.86194	5.86078	5.71305	5.74585	62.4627	2.13568	3.59132e-07	3.66397e-06	62.4627	1.03538	0.0165922	0.144172	62.4627	1.1003	0.00465204	0.0167819
CCDC65	7.37555	7.34941	6.78481	6.82859	7.04246	7.02273	141.768	0.890308	0.000698362	0.00313562	141.768	-0.827946	0.00324877	0.0483457	141.768	1.71825	2.98231e-10	5.41417e-09
CCDC77	9.83218	9.82545	9.18331	9.12809	9.30319	9.39232	724.169	0.719932	1.50363e-07	1.67686e-06	724.169	-0.306674	0.0294171	0.203779	724.169	1.02661	9.43666e-14	2.93061e-12
CCDC84	7.89975	7.86159	8.47163	8.43363	8.41527	8.42365	318.051	-1.13691	1.66752e-09	2.66327e-08	318.051	0.0601018	0.738604	0.909759	318.051	-1.19702	1.75296e-10	3.29161e-09
CCDC85B	12.3103	12.2716	11.021	11.4805	11.5087	11.5325	3556.81	0.952813	1.72599e-08	2.30406e-07	3556.81	-0.314186	0.0642515	0.31621	3556.81	1.267	6.88109e-14	2.17728e-12
CCDC88B	8.51634	8.63777	9.64621	10.2326	9.511	9.54028	760.364	-1.54774	6.89486e-10	1.1844e-08	760.364	0.646442	0.00836673	0.0922584	760.364	-2.19418	1.53112e-18	7.81047e-17
CCDC91	11.2499	11.1899	10.5507	10.5679	10.2391	10.456	1770.24	1.14259	1.10766e-18	5.99209e-17	1770.24	0.279822	0.0323181	0.21452	1770.24	0.86277	1.9318e-11	4.20731e-10
CCL17	9.05408	8.98827	10.2828	10.1089	10.1138	9.93402	955.528	-1.51914	1.55015e-21	1.072e-19	955.528	0.237859	0.122035	0.438014	955.528	-1.757	1.66083e-28	1.98943e-26
CCND1	11.3206	11.3476	10.7656	10.8908	10.4105	10.3834	1955.18	1.22822	1.74461e-29	2.36421e-27	1955.18	0.578438	1.41517e-07	1.14212e-05	1955.18	0.649778	1.36677e-09	2.22801e-08
CD14	5.51765	5.49408	5.74109	5.72684	5.85425	5.81983	54.1467	-2.45183	1.28511e-07	1.45493e-06	54.1467	-0.495547	0.228346	0.575556	54.1467	-1.95628	2.92439e-05	0.000203705
CD200	8.06974	8.13766	7.34964	7.53014	7.70407	7.68084	228.05	0.884053	0.000343228	0.0016923	228.05	-0.658174	0.0106317	0.108503	228.05	1.54223	9.04289e-10	1.5146e-08
CD24	12.9354	12.9807	12.5093	12.6714	13.4206	13.4487	8501.07	-0.570974	3.95185e-09	5.9504e-08	8501.07	-1.01401	1.88218e-25	1.17905e-22	8501.07	0.443033	5.40726e-06	4.43964e-05
CD74	12.248	12.301	12.069	12.6095	11.3478	11.2555	4355.44	1.21207	3.9888e-11	8.42735e-10	4355.44	1.32644	4.87437e-13	9.71551e-11	4355.44	-0.114369	0.531197	0.676463
CD82	5.51306	5.52988	5.29126	5.32069	5.30956	5.26484	42.6905	1.62794	0.000913124	0.00395614	42.6905	0.211445	0.680573	0.882633	42.6905	1.4165	0.00319738	0.0123123
CDA	7.42868	7.38991	8.02743	8.24122	8.00115	7.91724	245.29	-1.38834	2.84066e-08	3.61578e-07	245.29	0.360971	0.127301	0.446451	245.29	-1.74932	1.62886e-12	4.24326e-11
CDC42BPG	9.90449	10.0005	10.7711	11.287	10.6441	10.4089	1583.99	-0.795204	0.000159903	0.000877768	1583.99	0.687272	0.00100236	0.0209303	1583.99	-1.48248	1.61322e-12	4.2189e-11
CDC42EP2	8.92723	8.9951	9.59935	9.73245	9.72816	9.80844	748.048	-1.25956	4.25406e-17	1.92812e-15	748.048	-0.149732	0.303451	0.643363	748.048	-1.10983	1.29802e-13	3.93987e-12
CDCP1	12.7628	12.7437	11.3498	11.6352	11.2672	11.2674	4293.97	1.82858	2.37256e-46	9.94695e-44	4293.97	0.296161	0.0215628	0.169055	4293.97	1.53242	2.51471e-33	4.21717e-31
CDH26	6.44669	6.4315	6.62002	7.55948	7.18111	7.31508	148.063	-3.09309	0.00154574	0.00622941	148.063	-0.131008	0.891419	0.964756	148.063	-2.96208	0.00242968	0.00973906
CDHR5	6.22588	6.15629	6.75707	7.36633	6.54117	6.50988	118.308	-1.92482	0.000188838	0.00101015	118.308	1.62925	0.000572606	0.0135402	118.308	-3.55407	2.15472e-12	5.51674e-11
CDK17	11.4868	11.4322	10.7599	10.8188	10.5085	10.5581	2066.36	1.20186	3.82827e-32	6.34075e-30	2066.36	0.34086	0.000953648	0.0201368	2066.36	0.861003	1.1949e-17	5.62485e-16
CDK18	9.10884	9.14288	9.33292	9.94493	9.84215	9.75542	774.131	-1.0322	5.33198e-05	0.000331022	774.131	-0.176591	0.486393	0.781107	774.131	-0.855612	0.000811763	0.00377884
CDKN3	10.9866	11.0237	10.1854	9.9753	10.0094	10.0598	1444.29	1.3032	1.83703e-22	1.44974e-20	1444.29	0.0714504	0.598892	0.84596	1444.29	1.23175	2.06354e-20	1.26154e-18
CDRT4	5.82399	5.77933	5.98806	6.00552	5.90452	5.86469	60.3565	-0.536698	0.194432	0.325818	60.3565	0.556814	0.161373	0.494968	60.3565	-1.09351	0.00684192	0.0231445
CEBPB	11.0384	10.7387	11.2303	11.7455	11.7648	11.6376	2765.94	-1.02565	5.49238e-07	5.41299e-06	2765.94	-0.23559	0.248679	0.593979	2765.94	-0.790064	0.000114795	0.00068662
CEL	7.91203	7.77033	8.74551	9.23453	9.80573	9.65759	609.261	-3.29282	4.92752e-36	1.13979e-33	609.261	-1.06332	2.10205e-05	0.000912624	609.261	-2.22951	3.35461e-17	1.51534e-15
CELF4	8.51752	8.5636	8.05095	8.00456	7.68	7.96213	299.086	1.44746	1.55583e-08	2.09779e-07	299.086	0.456123	0.0794809	0.35554	299.086	0.991336	8.16583e-05	0.000509548
CENPA	13.3387	13.3714	12.5001	12.5135	12.4639	12.4695	7448.65	1.07053	2.52982e-44	9.98239e-42	7448.65	0.0491734	0.524508	0.802875	7448.65	1.02135	1.11533e-40	2.41343e-38
CENPE	13.2533	13.2408	12.1689	12.3603	12.3164	12.3931	6771.54	1.07597	3.80668e-24	3.54656e-22	6771.54	-0.106536	0.318192	0.6582	6771.54	1.18251	7.71658e-29	9.41142e-27
CEP250	10.3695	10.3569	10.9497	11.0938	11.2083	11.1663	1941.98	-1.08684	4.83404e-22	3.58307e-20	1941.98	-0.210975	0.0572242	0.297543	1941.98	-0.875868	7.71742e-15	2.66848e-13
CES3	5.58231	5.54743	5.67635	5.91384	5.74832	5.83623	54.7588	-1.64535	0.0028162	0.0104602	54.7588	0.0415286	0.936684	0.981005	54.7588	-1.68688	0.00212201	0.0086934
CFAP300	6.90665	6.94751	6.45829	6.67586	6.52578	6.61187	107.524	1.21858	0.00188746	0.00742368	107.524	0.0212183	0.957893	0.987477	107.524	1.19736	0.00213981	0.00874966
CFB	5.27774	5.30909	5.62943	5.40809	5.32877	5.2935	43.2625	-0.167056	0.773692	0.85791	43.2625	1.39694	0.0124237	0.120657	43.2625	-1.56399	0.00509408	0.0181375
CGN	10.7984	10.8421	12.143	12.4389	11.8182	11.8342	3628.02	-1.27698	7.19565e-22	5.24656e-20	3628.02	0.58029	9.63183e-06	0.000475724	3628.02	-1.85727	1.08526e-44	2.91198e-42
CGNL1	8.6845	8.75064	9.2151	9.51608	9.66452	9.57882	646.814	-1.46009	2.67048e-14	9.09318e-13	646.814	-0.37351	0.0466021	0.26706	646.814	-1.08658	1.60614e-08	2.18983e-07
CHD5	6.96244	6.85769	7.01373	7.37899	7.39037	7.33405	149.856	-1.37995	0.000294776	0.00147895	149.856	-0.392002	0.293748	0.635765	149.856	-0.987944	0.00979919	0.0311974
CHN1	9.17076	9.18415	8.46147	8.39231	8.34748	8.37414	437.092	1.41965	7.97413e-18	3.99183e-16	437.092	0.133426	0.435448	0.746166	437.092	1.28623	2.84545e-15	1.04875e-13
CHPT1	10.3026	10.3233	9.60737	9.44363	9.15177	9.04891	897.749	1.78356	7.27376e-34	1.33703e-31	897.749	0.66984	7.62837e-06	0.000399806	897.749	1.11372	7.64959e-15	2.65873e-13
CHRNA3	5.4196	5.29629	5.14885	5.11196	5.13307	5.06699	38.3424	2.01951	0.000544397	0.00252372	38.3424	0.406547	0.503914	0.79086	38.3424	1.61296	0.00442574	0.0160997
CHRNB1	12.0012	12.1234	11.4974	11.479	11.2192	11.2342	3230.33	1.04917	1.02655e-26	1.17711e-24	3230.33	0.332867	0.000754435	0.0168499	3230.33	0.716307	1.84606e-13	5.44324e-12
CHST11	8.45099	8.40296	8.13171	9.02564	9.43788	9.46678	519.552	-1.69919	0.00743077	0.0237813	519.552	-1.26131	0.0466797	0.26706	519.552	-0.43788	0.491076	0.641867
CIART	7.01017	6.822	7.22583	6.95472	7.37325	7.4757	149.802	-1.48007	9.00296e-05	0.000527078	149.802	-0.86868	0.0198104	0.16023	149.802	-0.611394	0.109496	0.217629
CIB1	11.3635	11.3644	12.4626	12.5834	12.3022	12.3044	4634.62	-1.16834	7.99675e-36	1.81838e-33	4634.62	0.268579	0.00354065	0.0511467	4634.62	-1.43692	1.3107e-53	4.62745e-51
CILP	6.37692	6.12857	5.99917	6.00774	6.08349	6.17575	72.0828	0.545691	0.22447	0.362918	72.0828	-0.718355	0.122065	0.438014	72.0828	1.26405	0.00575307	0.0199957
CKAP2	14.308	14.3216	13.414	13.4295	13.4312	13.4941	14450.6	1.01187	1.35832e-40	3.87728e-38	14450.6	-0.0495885	0.515149	0.797175	14450.6	1.06146	1.51644e-44	3.98914e-42
CLCN2	6.7666	6.71953	7.08443	7.11457	6.93768	6.93439	124.747	-0.710182	0.0141793	0.0410243	124.747	0.483108	0.0810358	0.358931	124.747	-1.19329	2.64318e-05	0.000185951
CLDN2	7.08852	7.22632	6.64176	6.88431	7.18211	7.03518	134.345	0.12991	0.740187	0.834553	134.345	-1.18192	0.00334461	0.0492624	134.345	1.31183	0.00107285	0.00480742
CLDN4	11.4276	11.5181	12.8485	12.9517	12.0581	12.0981	5115.57	-0.752699	7.49199e-15	2.79201e-13	5115.57	0.997205	1.40606e-25	9.24835e-23	5115.57	-1.7499	3.6886e-74	2.35649e-71
CLEC11A	6.89488	6.84213	6.91416	7.4103	7.13007	7.15633	139.258	-0.898282	0.0392386	0.0938201	139.258	0.135212	0.752626	0.914614	139.258	-1.03349	0.0173138	0.0498674
CLMN	10.0353	9.95008	8.18639	7.73258	9.06587	9.26005	704.18	1.18625	1.22174e-05	8.92752e-05	704.18	-2.15576	2.81983e-14	7.41897e-12	704.18	3.34201	1.56511e-32	2.44156e-30
CLRN3	7.51771	7.5875	8.74542	8.95248	7.7784	7.85754	332.17	-0.650551	0.00495007	0.0168682	332.17	1.90564	1.1354e-18	4.97871e-16	332.17	-2.5562	7.39039e-31	1.06612e-28
CLSTN2	8.15115	7.98773	7.14739	7.54699	8.24145	8.17181	259.943	-0.264697	0.473021	0.62204	259.943	-2.02085	9.94061e-08	8.32921e-06	259.943	1.75616	3.7055e-06	3.16845e-05
CMTM7	11.9148	11.9458	11.0329	11.1098	11.2536	11.2744	2887.06	0.835713	2.97148e-19	1.71834e-17	2887.06	-0.246335	0.00922722	0.0987665	2887.06	1.08205	4.5329e-31	6.75705e-29
CNKSR1	7.28665	7.36986	9.5335	10.1742	10.2127	10.0715	908.927	-5.46221	1.50769e-70	1.6856e-67	908.927	-0.332995	0.196452	0.538671	908.927	-5.12922	2.31512e-62	1.03532e-59
CNN1	5.57159	5.54506	5.68832	5.7759	5.52086	5.41271	49.6181	0.810502	0.137585	0.252026	49.6181	1.77052	0.000948226	0.0200545	49.6181	-0.960015	0.0615501	0.138434
CNTNAP2	10.7374	10.728	9.84405	9.4323	9.99381	9.96458	1216.93	1.02474	3.73881e-08	4.6617e-07	1216.93	-0.465405	0.0136643	0.128856	1216.93	1.49014	1.59368e-15	6.0569e-14
COL24A1	11.9618	11.9462	11.4926	11.1837	11.2345	11.0685	2995.86	1.00637	6.62105e-12	1.57496e-10	2995.86	0.248137	0.0917526	0.380227	2995.86	0.758229	2.12493e-07	2.29904e-06
COL26A1	5.96436	5.9915	6.18683	6.61754	6.66269	6.49528	90.0673	-3.30428	9.16098e-09	1.29236e-07	90.0673	-0.50207	0.338404	0.67428	90.0673	-2.80221	1.19e-06	1.12589e-05
COL3A1	8.53598	8.60283	9.4049	10.2595	9.86513	9.74781	803.029	-1.97087	6.34031e-05	0.000386292	803.029	0.142149	0.77165	0.921985	803.029	-2.11302	1.78643e-05	0.000130823
COX6B2	8.54743	8.81386	7.43075	7.83107	8.57245	8.48838	353.185	0.269241	0.409554	0.561186	353.185	-1.90654	1.53043e-08	1.51374e-06	353.185	2.17578	9.33017e-11	1.83002e-09
CP	5.30751	5.42103	5.26616	5.31646	5.50411	5.54778	43.4878	-1.00894	0.0591784	0.130026	43.4878	-1.76757	0.00139601	0.0263102	43.4878	0.758634	0.178413	0.313996
CPEB4	11.253	11.2703	10.2244	10.446	10.2185	10.358	1720.68	1.27746	2.77631e-20	1.73242e-18	1720.68	0.0690313	0.622404	0.856008	1720.68	1.20842	1.95338e-18	9.81521e-17
CPLX1	5.68062	5.67225	5.48125	5.53072	5.59815	5.67351	49.4143	0.216049	0.631739	0.751633	49.4143	-0.976791	0.038939	0.238142	49.4143	1.19284	0.0107827	0.0337441
CPM	8.12011	8.09428	8.25892	8.78835	7.79102	7.79344	305.768	0.718221	0.0194355	0.0530943	305.768	1.5669	2.72031e-07	2.06854e-05	305.768	-0.848677	0.00459397	0.0166036
CPNE1	11.6444	11.685	12.3328	12.4042	12.4997	12.4718	4818.13	-1.01271	2.39766e-31	3.65534e-29	4818.13	-0.142301	0.0984421	0.393858	4818.13	-0.870406	1.3721e-23	1.15051e-21
CPZ	7.40272	7.47918	7.42954	7.61026	6.80235	6.69929	167.333	2.4481	6.31124e-14	2.02564e-12	167.333	2.63784	5.47662e-16	1.67546e-13	167.333	-0.189743	0.508231	0.655807
CRACR2B	6.18683	6.20722	6.47117	6.66582	6.55048	6.37189	89.0479	-1.33436	0.00163346	0.00653776	89.0479	0.373738	0.353444	0.687333	89.0479	-1.70809	4.67369e-05	0.000311487
CRB2	7.61273	7.45022	8.28935	9.03368	8.32923	8.59452	354.592	-2.06657	5.28652e-08	6.44178e-07	354.592	0.431647	0.241811	0.587634	354.592	-2.49822	4.14739e-11	8.6534e-10
CRB3	6.76978	6.89435	7.3798	7.98237	7.29351	7.32829	178.624	-1.6214	0.000147998	0.000819792	178.624	0.936273	0.0221267	0.171524	178.624	-2.55767	1.49196e-09	2.41449e-08
CRIP1	12.6047	12.5203	13.2863	13.5703	13.3761	13.3199	9313.28	-0.948396	2.32281e-14	7.97002e-13	9313.28	0.104938	0.397075	0.72168	9313.28	-1.05333	2.2442e-17	1.0418e-15
CSDC2	8.02158	8.19219	9.39486	9.81178	9.49739	9.33211	638.797	-2.29688	2.29553e-21	1.54758e-19	638.797	0.298414	0.196796	0.538671	638.797	-2.59529	5.38909e-27	5.83065e-25
CSPG4	5.93387	5.80012	5.92391	6.09999	6.17838	6.05005	66.0339	-1.3349	0.0105996	0.0322173	66.0339	-0.448403	0.380011	0.708505	66.0339	-0.886494	0.0913013	0.188824
CTNNA3	5.66495	5.82069	6.00456	5.9954	5.92833	5.80611	60.252	-0.82855	0.129642	0.24033	60.252	0.619748	0.241605	0.587596	60.252	-1.4483	0.00725047	0.0242695
CTSO	7.58836	7.54678	6.62343	6.36564	6.62617	6.56029	150.809	2.65674	3.25264e-10	5.95326e-09	150.809	-0.441131	0.324291	0.662309	150.809	3.09787	4.49948e-13	1.25239e-11
CTSW	7.07032	7.10817	6.283	6.48704	6.76551	6.62019	117.198	1.13397	0.0105244	0.0320315	117.198	-1.47778	0.00164875	0.0300234	117.198	2.61175	1.60407e-08	2.18923e-07
CTSZ	13.875	13.8587	14.6666	14.8734	14.7011	14.6578	23372.8	-0.96699	2.22898e-21	1.5103e-19	23372.8	0.111469	0.272935	0.616707	23372.8	-1.07846	3.25848e-26	3.3118e-24
CX3CL1	8.82144	8.8001	9.44404	9.89028	9.55217	9.60954	704.291	-1.23641	1.40141e-08	1.90876e-07	704.291	0.157974	0.460367	0.76315	704.291	-1.39439	1.40257e-10	2.67286e-09
CXCL5	9.74937	9.7955	8.39011	7.67959	7.73639	7.71955	560.958	3.43187	1.0562e-09	1.74938e-08	560.958	0.799288	0.157926	0.489852	560.958	2.63258	2.44858e-06	2.18735e-05
CYBA	6.28138	6.32426	6.37134	6.50554	6.12659	6.19012	80.6152	0.757261	0.0535634	0.120309	80.6152	1.29322	0.000849354	0.0185294	80.6152	-0.535955	0.150296	0.276594
CYBB	5.32319	5.34576	5.57123	5.5578	5.3784	5.49186	44.7201	-0.94593	0.0730329	0.154301	44.7201	0.751202	0.130992	0.452403	44.7201	-1.69713	0.00100008	0.00453126
CYFIP2	9.44003	9.32361	8.51988	8.89533	8.7398	8.37887	511.563	1.34757	8.59466e-07	8.12586e-06	511.563	0.274419	0.32071	0.660668	511.563	1.07315	8.06205e-05	0.000504245
CYP26B1	9.29287	9.17516	10.0534	9.84593	9.66967	9.8597	838.566	-0.813056	2.83634e-06	2.36497e-05	838.566	0.266839	0.118186	0.43232	838.566	-1.07989	4.07074e-10	7.25274e-09
CYP27B1	8.10602	8.03427	7.44196	7.63211	7.73225	7.71126	228.396	0.759172	0.00220612	0.00849149	228.396	-0.461456	0.0715126	0.336184	228.396	1.22063	1.12624e-06	1.06782e-05
DAAM2	9.31455	9.2844	7.99129	8.26124	7.58582	7.53051	431.566	3.27839	5.56167e-47	2.40695e-44	431.566	1.3583	6.69455e-09	6.98943e-07	431.566	1.92009	8.15427e-20	4.67512e-18
DCAF16	6.07184	6.05175	5.87551	5.84643	5.95212	5.95301	63.0302	0.522411	0.169536	0.294891	63.0302	-0.572149	0.150152	0.481181	63.0302	1.09456	0.00484095	0.0173653
DCBLD2	17.0188	17.0486	16.1736	16.1482	15.9377	16.0008	92299.5	1.24994	8.38142e-65	5.91816e-62	92299.5	0.226538	0.00207885	0.0352414	92299.5	1.02341	4.56483e-44	1.13411e-41
DCDC1	5.18378	5.16057	4.95778	4.97839	4.95601	5.05569	34.0296	1.26819	0.0324001	0.0804366	34.0296	-0.503639	0.421567	0.739527	34.0296	1.77182	0.00331594	0.0127068
DDC	7.62961	7.71522	8.36665	8.19198	8.92255	9.11175	383.782	-2.61675	8.83594e-32	1.41123e-29	383.782	-1.26226	2.44537e-09	2.79729e-07	383.782	-1.35449	2.43543e-09	3.80849e-08
DDIT4	12.5198	12.5705	13.1586	13.1888	13.3745	13.4359	8792.09	-1.03787	2.79856e-37	6.82645e-35	8792.09	-0.277341	0.000609032	0.0141552	8792.09	-0.760525	9.39608e-21	5.89055e-19
DDIT4L	9.41969	9.368	8.3505	8.37899	8.34237	8.43153	479.536	1.68376	1.28536e-24	1.2406e-22	479.536	-0.0409847	0.811946	0.935549	479.536	1.72475	5.18169e-26	5.22688e-24
DDT	10.5677	10.5344	11.1495	11.5483	11.1542	11.243	2198.44	-0.847922	2.75401e-07	2.88655e-06	2198.44	0.210894	0.198054	0.540394	2198.44	-1.05882	1.27655e-10	2.44495e-09
DENND5B	11.2412	11.2821	10.496	10.4183	10.6274	10.6784	1855.64	0.791497	3.14899e-14	1.06415e-12	1855.64	-0.26169	0.0137466	0.129353	1855.64	1.05319	7.11562e-24	6.11943e-22
DEPDC1	12.66	12.6551	11.7306	11.6762	11.6239	11.6504	4436.24	1.25241	7.55708e-50	3.89945e-47	4436.24	0.0835984	0.327815	0.665339	4436.24	1.16881	5.63916e-44	1.37555e-41
DGAT2	5.95117	5.9708	6.30162	6.28756	6.55695	6.53908	84.427	-3.12111	2.61332e-15	1.0133e-13	84.427	-0.872928	0.00896754	0.0966159	84.427	-2.24818	2.01741e-08	2.70115e-07
DGKI	8.09407	8.11641	8.71892	8.52128	8.67175	8.69601	369.528	-1.12934	1.58117e-08	2.12768e-07	369.528	-0.106887	0.581553	0.837777	369.528	-1.02245	3.02297e-07	3.15613e-06
DHX35	9.6124	9.5919	10.4096	10.2402	10.2554	10.4229	1142.55	-1.0555	4.19575e-13	1.19077e-11	1142.55	-0.0205501	0.885769	0.96288	1142.55	-1.03495	1.08266e-12	2.87054e-11
DIRAS3	5.84967	5.73676	5.81731	6.05233	6.26949	6.24457	69.3545	-2.42336	2.5334e-05	0.000172266	69.3545	-1.31845	0.0178649	0.150042	69.3545	-1.10492	0.0587566	0.13372
DKK3	12.9494	12.9429	11.2594	11.2339	11.2351	11.2033	4557.07	2.11316	2.00858e-141	2.69472e-137	4557.07	0.0360276	0.673672	0.879926	4557.07	2.07713	6.15882e-138	2.75422e-134
DLG4	6.04618	5.90376	5.70513	5.86157	6.04231	6.15037	64.5746	-0.52708	0.334886	0.486968	64.5746	-1.79224	0.00153621	0.0285839	64.5746	1.26516	0.0260476	0.0697236
DLK2	6.1163	6.09323	6.60033	6.62297	6.35066	6.29267	86.9942	-1.27132	0.000589209	0.00271084	86.9942	1.02405	0.00220647	0.036882	86.9942	-2.29537	1.54526e-10	2.92813e-09
DLL1	5.99567	6.03996	6.1414	6.26607	6.61897	6.64385	86.8361	-2.76974	6.34291e-12	1.51417e-10	86.8361	-1.51763	5.12898e-05	0.00188997	86.8361	-1.25211	0.00258445	0.0102667
DLL3	7.1589	7.05111	7.76496	7.83653	7.69472	7.6686	199.095	-1.66048	1.52952e-10	2.91478e-09	199.095	0.258877	0.281097	0.624745	199.095	-1.91936	8.30037e-14	2.61403e-12
DLL4	8.20923	8.25403	9.29166	9.92671	9.34157	9.19345	624.103	-1.81843	5.12204e-11	1.06704e-09	624.103	0.567633	0.0350565	0.224565	624.103	-2.38606	4.96519e-18	2.39615e-16
DLX3	8.84192	8.59987	9.89192	10.5728	9.60122	9.67753	889.499	-1.44347	1.2091e-07	1.37468e-06	889.499	0.895957	0.000827083	0.0181641	889.499	-2.33943	6.83657e-18	3.2475e-16
DLX4	7.4995	7.56771	8.31535	8.56236	8.0616	8.10539	285.613	-1.31928	6.31104e-08	7.57325e-07	285.613	0.685418	0.00291607	0.0448665	285.613	-2.0047	7.25656e-17	3.17114e-15
DLX5	6.70926	6.59005	6.20327	6.29531	6.62218	6.56501	94.7038	0.184841	0.607017	0.731299	94.7038	-1.6438	2.06188e-05	0.000898147	94.7038	1.82864	1.82169e-06	1.66597e-05
DMBT1	11.3023	11.3239	12.4744	13.6249	13.7788	13.7823	9348.35	-2.99907	8.76257e-09	1.24138e-07	9348.35	-0.711955	0.171717	0.508309	9348.35	-2.28712	1.14879e-05	8.80693e-05
DNAH5	8.71393	8.7177	7.94996	7.8738	7.98691	8.02457	323.297	1.34827	6.79271e-13	1.88287e-11	323.297	-0.207423	0.29223	0.634056	323.297	1.55569	1.41219e-16	6.03373e-15
DNM3	5.53748	5.43209	5.11276	5.10084	5.13018	5.11692	41.2391	2.53575	1.50624e-06	1.34539e-05	41.2391	-0.247047	0.672555	0.879382	41.2391	2.7828	1.67077e-07	1.84638e-06
DOCK11	6.97569	6.88647	7.03639	7.1357	6.80162	6.7077	124.262	0.655242	0.0398309	0.0948982	124.262	1.11777	0.000396737	0.00997911	124.262	-0.462529	0.129879	0.247156
DOK6	10.1924	10.2519	9.25226	8.58325	8.22585	8.44459	769.816	2.91374	9.41786e-23	7.79939e-21	769.816	1.10313	0.00022939	0.00631042	769.816	1.81062	5.35914e-10	9.34958e-09
DOK7	6.75427	6.70757	6.47506	6.53702	6.87484	6.73768	105.259	-0.254826	0.435574	0.587147	105.259	-1.17297	0.000536834	0.0129282	105.259	0.918141	0.0068321	0.0231172
DPYD	6.87109	6.75013	7.11015	7.20848	7.20852	7.08639	135.879	-1.13848	0.000387164	0.00187313	135.879	0.0287778	0.925901	0.977713	135.879	-1.16726	0.000259744	0.0014074
DPYSL4	9.44314	9.53304	10.4936	10.4123	10.7459	10.9353	1381.65	-1.88222	2.13935e-42	7.35937e-40	1381.65	-0.517652	0.000113384	0.00363711	1381.65	-1.36457	6.6682e-23	5.14141e-21
DTX3	7.82024	7.56902	8.22294	8.33673	8.13925	8.10361	273.976	-0.960708	0.000243472	0.00125825	273.976	0.313817	0.217813	0.562524	273.976	-1.27452	9.35726e-07	8.98619e-06
DUOX1	5.73033	5.62962	5.86898	6.03754	5.75843	5.84137	58.1723	-0.863099	0.0980377	0.194452	58.1723	0.755662	0.130667	0.452186	58.1723	-1.61876	0.00157862	0.00673197
DUSP1	10.708	10.7091	11.9518	11.3062	11.284	11.3065	2536.04	-0.759716	0.000345702	0.00170137	2536.04	0.473192	0.0252207	0.184321	2536.04	-1.23291	5.9846e-09	8.75566e-08
DUSP13	6.405	6.30583	6.87012	6.94045	6.74607	6.7742	109.35	-1.86741	2.3249e-07	2.48335e-06	109.35	0.427847	0.192189	0.534918	109.35	-2.29525	1.28096e-10	2.44805e-09
DZIP1	9.99829	9.92921	9.24902	9.2494	9.13217	9.06424	743.022	1.3103	9.62218e-22	6.86655e-20	743.022	0.245384	0.0801022	0.356718	743.022	1.06492	2.65113e-15	9.79822e-14
DZIP1L	6.8461	6.8253	7.40318	7.45558	7.47947	7.42614	162.88	-2.00622	1.28201e-13	3.99058e-12	162.88	-0.059292	0.809005	0.934123	162.88	-1.94693	5.84174e-13	1.606e-11
ECHDC1	8.73319	8.78334	7.51311	7.1467	8.02274	7.97702	323.202	1.3517	2.9563e-05	0.000197518	323.202	-1.66721	9.85008e-07	6.63293e-05	323.202	3.01892	2.77359e-19	1.51878e-17
ECM2	8.97792	9.04739	8.15243	8.09792	8.36853	8.41909	396.452	1.07831	3.84023e-10	6.93413e-09	396.452	-0.544893	0.00266098	0.041852	396.452	1.6232	2.26857e-20	1.37716e-18
ECSCR	5.32496	5.30125	5.11774	5.11715	5.17261	5.13327	37.4502	1.15503	0.0213039	0.0571285	37.4502	-0.394034	0.459015	0.762151	37.4502	1.54906	0.0023378	0.00940731
EDN2	6.93255	6.87758	7.92572	7.94691	7.58338	7.62077	205.771	-2.25857	8.00784e-18	3.9938e-16	205.771	0.695863	0.00189503	0.0329315	205.771	-2.95443	2.64638e-30	3.55038e-28
EEPD1	8.54161	8.65203	8.79365	9.05575	9.21203	9.20131	498.918	-1.03993	1.66646e-07	1.84162e-06	498.918	-0.44948	0.0220274	0.171304	498.918	-0.590448	0.00310773	0.0120153
EFCAB5	8.20139	8.13708	7.51854	7.55714	7.97194	7.85071	246.533	0.52655	0.0148336	0.0425321	246.533	-0.928385	4.43932e-05	0.0016835	246.533	1.45494	7.47555e-11	1.48018e-09
EFNA1	10.311	10.3553	11.3821	11.6696	11.4239	11.3926	2400.06	-1.40359	3.17682e-24	3.00142e-22	2400.06	0.158018	0.245537	0.590583	2400.06	-1.56161	1.05138e-29	1.36945e-27
EFNA3	7.77359	7.9653	8.49244	8.54935	8.16662	8.18002	306.249	-0.658499	0.00331112	0.0120092	306.249	0.662974	0.00223759	0.0372688	306.249	-1.32147	2.01789e-09	3.18495e-08
EFNB2	10.2377	10.3204	9.17396	9.32679	9.94832	9.88715	971.275	0.504713	0.000254975	0.00130863	971.275	-0.997021	2.85008e-12	5.20733e-10	971.275	1.50173	2.08834e-26	2.15517e-24
EFNB3	5.72509	5.77875	5.38682	5.46243	5.56651	5.5314	49.8876	1.07806	0.0267738	0.0687591	49.8876	-1.18873	0.0248342	0.183064	49.8876	2.2668	1.06894e-05	8.25612e-05
EID3	6.08391	6.1198	5.68179	5.70351	5.93722	5.89447	63.2377	0.792113	0.0407922	0.0966233	63.2377	-1.76002	6.90847e-05	0.00241064	63.2377	2.55213	3.52499e-09	5.34364e-08
ELF3	10.836	11.0659	11.6737	12.3474	12.1381	12.0308	3635.21	-1.42113	6.08113e-05	0.000372532	3635.21	-0.0364849	0.917898	0.975201	3635.21	-1.38464	9.34554e-05	0.000571988
ELK3	12.1358	12.1487	11.0359	10.9825	10.894	11.0742	2979.32	1.44722	1.33108e-38	3.4342e-36	2979.32	0.0287659	0.79884	0.930059	2979.32	1.41846	2.38054e-37	4.49822e-35
EMB	11.3824	11.2905	10.9001	10.6996	10.1292	10.2117	1898.94	1.53889	7.48433e-32	1.20976e-29	1898.94	0.852957	9.91057e-11	1.35806e-08	1898.94	0.685934	1.01857e-07	1.16896e-06
EML1	8.63187	8.54358	7.73586	7.54555	7.34226	7.08514	283.308	3.03168	5.1645e-23	4.30354e-21	283.308	1.235	8.24373e-05	0.00280223	283.308	1.79668	6.81295e-10	1.1614e-08
EMP1	10.8187	10.8195	9.9684	10.1158	10.4437	10.5571	1459.87	0.421214	0.000746342	0.00331994	1459.87	-0.63042	7.13754e-07	4.91594e-05	1459.87	1.05163	7.55089e-17	3.27841e-15
ENDOU	6.05352	6.11638	6.42358	7.03409	6.54802	6.53967	101.262	-2.61665	6.86753e-06	5.28902e-05	101.262	0.680184	0.205825	0.549325	101.262	-3.29683	1.16512e-08	1.62318e-07
ENO2	6.4557	6.54116	6.74107	6.83728	6.77513	6.81092	106.357	-1.17266	0.000490904	0.00230601	106.357	-0.0121445	0.969958	0.990929	106.357	-1.16052	0.000537271	0.00264612
ENPP1	8.93846	8.97814	7.9955	8.04037	8.22942	8.32536	377.037	1.20261	1.60513e-11	3.63758e-10	377.037	-0.547088	0.0037172	0.0525804	377.037	1.7497	6.9015e-22	4.74823e-20
EPCAM	11.4986	11.4579	12.7082	12.9288	11.3757	11.4309	4483.92	0.0950687	0.412463	0.564595	4483.92	1.74016	8.4448e-52	1.23435e-48	4483.92	-1.64509	9.34091e-47	2.61078e-44
EPHA7	9.62241	9.53386	9.33703	9.32037	8.8707	8.98786	642.648	1.03461	1.29552e-11	2.98638e-10	642.648	0.6522	2.31582e-05	0.000992334	642.648	0.382406	0.0102955	0.0324692
EPHX1	5.17042	5.22448	5.00257	5.04948	5.10988	5.14524	35.3153	0.49311	0.356352	0.509248	35.3153	-1.11751	0.0504356	0.278189	35.3153	1.61062	0.00410408	0.0151556
ERBB3	9.92537	9.90465	10.1409	10.4974	8.88572	8.96353	968.412	1.52307	1.547e-16	6.63086e-15	968.412	2.10032	2.91243e-30	2.2537e-27	968.412	-0.577246	0.00115823	0.00513582
EREG	8.91153	8.93741	9.90942	10.7314	9.86473	9.9935	1000.64	-1.52899	9.03481e-08	1.05401e-06	1000.64	0.63032	0.0255752	0.18588	1000.64	-2.15931	3.74325e-14	1.2072e-12
ERICH2	6.15006	6.08726	5.87934	5.7699	5.66739	5.6649	62.993	2.94231	9.36737e-10	1.56115e-08	62.993	1.59333	0.00125691	0.0244596	62.993	1.34899	0.00158678	0.0067646
ERO1B	10.4543	10.4567	9.19869	9.43527	9.91058	9.96813	1047.94	0.711285	1.86116e-06	1.62666e-05	1047.94	-0.91556	2.4729e-09	2.8044e-07	1047.94	1.62684	8.58029e-27	9.13597e-25
ESM1	10.1519	10.2122	9.46494	9.23844	8.97113	9.06298	820.498	1.73937	3.41351e-26	3.75374e-24	820.498	0.545035	0.00110897	0.0223751	820.498	1.19433	1.2654e-13	3.85832e-12
ESPN	6.70402	6.67168	6.45593	6.45918	6.80921	6.74809	102.47	-0.303029	0.317191	0.466349	102.47	-1.27908	5.58587e-05	0.00201874	102.47	0.976051	0.00218032	0.00887476
ESR1	11.6552	11.5957	11.0327	10.6105	10.8452	10.8246	2319.48	1.01093	2.09687e-09	3.3096e-08	2319.48	0.00723719	0.965973	0.989979	2319.48	1.00369	2.61296e-09	4.05266e-08
ETNK2	6.86261	6.7259	7.27522	7.19039	7.0345	6.85669	132.792	-0.558657	0.109513	0.211677	132.792	0.813395	0.0161184	0.142021	132.792	-1.37205	6.0988e-05	0.000394511
ETV5	11.0874	11.1816	10.0104	10.5271	10.0697	9.88248	1566.07	1.54617	1.93954e-13	5.83427e-12	1566.07	0.441745	0.0366224	0.229556	1566.07	1.10442	1.30919e-07	1.4698e-06
EVC2	6.66709	6.63979	6.38776	6.3239	6.36599	6.46418	91.2401	0.879903	0.0113408	0.0339692	91.2401	-0.285979	0.427864	0.743322	91.2401	1.16588	0.00085512	0.00395596
EVPL	6.16994	6.08733	6.09901	6.50072	6.67594	6.67663	91.2733	-2.31017	6.98899e-05	0.000420656	91.2733	-1.22261	0.0312965	0.212001	91.2733	-1.08756	0.0640365	0.142734
F3	12.431	12.3895	13.4546	13.1184	12.8345	12.854	7723.18	-0.527758	7.4908e-05	0.000447248	7723.18	0.544221	4.21929e-05	0.00162771	7723.18	-1.07198	7.81513e-16	3.06572e-14
FABP3	11.4795	11.3118	13.5739	13.8104	12.6577	12.6342	8030.95	-1.5403	2.05515e-35	4.51999e-33	8030.95	1.25008	1.87391e-24	1.12051e-21	8030.95	-2.79038	7.16925e-113	1.20228e-109
FADS6	7.96582	7.93954	7.2448	7.39845	7.26171	7.1962	198.567	1.76358	1.14267e-11	2.65226e-10	198.567	0.302001	0.262139	0.605734	198.567	1.46158	9.06001e-09	1.27812e-07
FAM110D	6.54644	6.58466	7.01239	7.18974	6.99574	7.04192	127.034	-1.78149	7.02086e-08	8.33556e-07	127.034	0.231291	0.447795	0.754142	127.034	-2.01278	8.35682e-10	1.40495e-08
FAM111B	7.70728	7.53252	8.45013	9.21305	8.94094	9.01967	439.189	-2.72483	1.91644e-14	6.69558e-13	439.189	-0.137579	0.689026	0.886035	439.189	-2.58725	3.59569e-13	1.01557e-11
FAM131C	8.26241	8.13938	8.21711	8.53123	9.03269	8.89058	392.572	-1.38651	1.14652e-08	1.59397e-07	392.572	-1.02012	2.34163e-05	0.000996897	392.572	-0.366383	0.136331	0.256453
FAM166B	5.21967	5.22747	5.36479	5.33199	5.31309	5.48546	41.0502	-1.50004	0.00750353	0.0239627	41.0502	-0.348036	0.517136	0.79811	41.0502	-1.152	0.0409572	0.100179
FAM241A	9.25947	9.21262	8.81662	8.99838	8.45771	8.66033	498.724	1.1514	5.93712e-09	8.69568e-08	498.724	0.622183	0.00182554	0.0321485	498.724	0.529217	0.00640352	0.0219045
FAM43A	9.95779	9.94779	8.83791	8.77835	9.08519	9.09499	700.316	1.29233	1.18657e-21	8.29119e-20	700.316	-0.469482	0.000973007	0.0204471	700.316	1.76181	1.00108e-37	1.94644e-35
FAM49A	9.06708	8.79632	9.09777	9.6638	9.99985	10.0445	774.514	-1.64434	4.86178e-10	8.61633e-09	774.514	-0.885085	0.000742129	0.0166599	774.514	-0.759254	0.00421798	0.0154782
FAM71E2	11.2707	11.3383	9.92602	10.2611	11.255	11.2308	2090.02	0.0780804	0.608439	0.732551	2090.02	-1.50754	2.11636e-22	1.21047e-19	2090.02	1.58562	1.11504e-24	1.01764e-22
FAM83B	9.55598	9.38932	9.12343	9.11148	8.72621	8.74613	578.114	1.21383	7.39473e-14	2.34534e-12	578.114	0.653395	6.87701e-05	0.00240784	578.114	0.560434	0.000390983	0.00201206
FAM83G	7.22134	7.15558	8.57138	9.36206	9.07981	9.17191	488.348	-4.35585	5.98871e-33	1.05716e-30	488.348	-0.14201	0.664501	0.875155	488.348	-4.21384	6.03944e-31	8.90387e-29
FAR2	12.1964	12.1505	11.0437	10.885	10.7987	10.8771	2950.18	1.6766	1.11681e-51	6.24295e-49	2950.18	0.167531	0.136269	0.460643	2950.18	1.50907	1.20484e-42	2.78691e-40
FBLN7	10.4051	10.2889	11.4824	10.8622	10.1836	10.1671	1667.7	0.238602	0.278345	0.424103	1667.7	1.37143	3.89138e-10	4.92222e-08	1667.7	-1.13283	2.16881e-07	2.34273e-06
FBXO41	6.21936	6.16142	5.99957	5.85837	5.94626	5.83004	66.6557	1.48163	0.0021394	0.00827392	66.6557	0.290637	0.556934	0.823705	66.6557	1.191	0.0121379	0.0371871
FCGR1A	9.35206	9.48118	8.7654	8.452	8.35941	8.48133	501.864	1.67449	6.0701e-14	1.95761e-12	501.864	0.373971	0.0993112	0.395531	501.864	1.30052	3.5387e-09	5.35233e-08
FCHO1	6.42566	6.36127	8.80436	9.1741	6.38215	6.43259	363.038	0.0885534	0.820117	0.889609	363.038	5.60679	1.65684e-64	3.63262e-61	363.038	-5.51823	5.53655e-68	2.97113e-65
FER1L6	7.41587	7.30395	8.18681	8.57646	8.32775	8.22296	295.152	-2.20881	5.09788e-14	1.66407e-12	295.152	0.220548	0.424044	0.741007	295.152	-2.42936	9.23006e-17	3.98169e-15
FFAR4	7.90167	7.72241	8.21201	8.34439	8.37547	8.46203	301.73	-1.28013	3.75497e-08	4.6775e-07	301.73	-0.266868	0.23828	0.584656	301.73	-1.01326	1.38946e-05	0.000104373
FGB	6.62655	6.8209	7.30026	7.44415	8.05851	8.08509	212.54	-3.8602	1.25626e-24	1.2213e-22	212.54	-1.43974	2.33774e-05	0.000996897	212.54	-2.42046	2.2657e-10	4.20423e-09
FGD4	10.5922	10.5742	9.71838	9.97815	9.6788	9.78145	1133.45	1.18766	2.13898e-14	7.41513e-13	1133.45	0.18181	0.247815	0.593474	1133.45	1.00585	7.38802e-11	1.46624e-09
FGF18	6.74951	6.82622	6.79065	6.58325	6.3724	6.26418	102.484	2.058	6.87011e-07	6.62613e-06	102.484	1.76146	2.35219e-05	0.000998164	102.484	0.29654	0.44215	0.597431
FGF21	7.40137	7.35117	7.85873	8.21025	7.77946	7.76946	226.724	-1.04474	0.000344039	0.00169437	226.724	0.57939	0.0395436	0.240498	226.724	-1.62413	1.80497e-08	2.43372e-07
FGF9	5.43119	5.42973	5.30074	5.18083	5.16418	5.21298	40.3373	1.85201	0.0017206	0.00685788	40.3373	0.615937	0.310421	0.650874	40.3373	1.23608	0.030304	0.0789692
FGFR4	8.97044	9.00669	8.00501	7.79104	8.1384	8.2603	375.563	1.38754	1.52676e-10	2.91366e-09	375.563	-0.643353	0.00458986	0.0599375	375.563	2.03089	3.48325e-20	2.07695e-18
FIBP	10.7418	10.7568	9.39774	9.60283	10.0764	10.0619	1225.7	0.91849	1.03097e-11	2.40129e-10	1225.7	-0.816936	4.56832e-09	4.96663e-07	1225.7	1.73543	1.29726e-36	2.35189e-34
FLOT1	10.6085	10.5041	11.9297	11.9879	11.7439	11.6564	3048.92	-1.46794	1.02844e-44	4.18107e-42	3048.92	0.31907	0.00175549	0.0312073	3048.92	-1.78701	6.42218e-66	3.31385e-63
FNDC4	6.1118	6.07269	6.58095	6.54481	6.18369	6.14107	82.9338	-0.424101	0.260142	0.404776	82.9338	1.5624	8.59529e-06	0.00043826	82.9338	-1.9865	2.52042e-08	3.31185e-07
FOSL1	13.2185	13.2708	12.1883	12.3179	12.4946	12.4724	6901.45	0.917458	3.98117e-23	3.35921e-21	6901.45	-0.279907	0.00270277	0.0423273	6901.45	1.19736	3.85786e-38	7.61132e-36
FOXN1	5.4404	5.41619	5.59468	5.91074	5.54463	5.5461	50.9591	-1.08777	0.0653943	0.141232	50.9591	1.14985	0.0385475	0.236778	50.9591	-2.23762	0.000104053	0.000628249
FOXO6	8.52426	8.48115	9.41813	9.66818	9.15969	9.19036	590.357	-1.16212	1.91013e-10	3.5992e-09	590.357	0.573831	0.0010692	0.0218429	590.357	-1.73595	6.6068e-22	4.59258e-20
FOXP3	5.83493	5.79869	5.98703	6.13722	5.88986	6.02389	63.3305	-0.902633	0.0554151	0.123661	63.3305	0.480388	0.288404	0.630419	63.3305	-1.38302	0.00291627	0.0113999
FRRS1	6.77057	6.93874	6.43964	6.52352	6.37434	6.24889	100.918	2.12387	9.51392e-08	1.10414e-06	100.918	0.893156	0.0283886	0.199511	100.918	1.23071	0.00121344	0.00534455
FSIP1	5.76729	5.84243	5.4312	5.60172	5.48842	5.41292	51.2475	2.25244	0.000220651	0.0011514	51.2475	0.714742	0.253354	0.598792	51.2475	1.5377	0.00908379	0.0293305
FUT6	5.96362	6.00602	6.49722	6.40286	6.46546	6.43922	84.6501	-2.76115	3.19215e-11	6.85214e-10	84.6501	-0.00918474	0.979291	0.993029	84.6501	-2.75197	3.30868e-11	6.97944e-10
FYB1	6.51736	6.46697	6.54747	6.79277	6.96852	6.73491	106.552	-1.36413	0.00123462	0.00512488	106.552	-0.584504	0.158353	0.49015	106.552	-0.779623	0.0667443	0.147157
FZD1	9.43268	9.53876	8.87701	8.83546	9.0608	9.0062	579.511	0.71749	2.15219e-06	1.84615e-05	579.511	-0.299927	0.0539145	0.287144	579.511	1.01742	2.33208e-11	5.03819e-10
FZD2	6.18213	6.16105	5.89605	5.83756	5.77584	5.82648	64.8255	1.90522	5.05498e-06	4.01525e-05	64.8255	0.505716	0.244269	0.589175	64.8255	1.39951	0.000495033	0.00247178
FZD4	9.98535	9.96489	8.48903	8.78291	8.71046	9.07384	683.886	1.60655	7.20789e-12	1.70549e-10	683.886	-0.447542	0.0617889	0.309887	683.886	2.05409	2.90393e-18	1.42707e-16
FZD7	7.02499	6.95381	6.50838	6.59669	6.6656	6.53008	110.605	1.27929	0.000202193	0.00107303	110.605	-0.199614	0.577348	0.835167	110.605	1.4789	1.81379e-05	0.000132682
G2E3	12.2052	12.283	11.3535	11.4806	11.2932	11.4221	3474.69	1.10074	2.87346e-23	2.45544e-21	3474.69	0.0754213	0.499458	0.788579	3474.69	1.02531	1.68106e-20	1.03931e-18
GABBR2	8.92197	8.89845	7.88351	7.88415	8.37784	8.48235	376.342	0.827415	2.39928e-06	2.03628e-05	376.342	-1.15545	9.28067e-10	1.12007e-07	376.342	1.98287	5.82131e-27	6.2479e-25
GABRP	13.2396	13.2152	14.2261	14.3552	13.8575	13.8975	15147.5	-0.779525	8.01546e-19	4.42532e-17	15147.5	0.490707	2.1381e-08	2.03816e-06	15147.5	-1.27023	2.11277e-47	6.44203e-45
GAL3ST3	9.49716	9.69256	9.9574	10.3107	10.4772	10.381	1120.79	-1.17846	3.82542e-10	6.91669e-09	1120.79	-0.388957	0.0371509	0.231669	1120.79	-0.789499	2.83096e-05	0.00019771
GALNT18	8.07965	8.1537	6.42583	6.58442	6.34356	6.35973	210.829	4.88672	2.03107e-43	7.78537e-41	210.829	1.0977	0.00430858	0.057601	210.829	3.78902	5.69619e-36	9.92468e-34
GAS2L3	12.4676	12.4926	11.0659	11.0393	10.9163	11.0767	3487.94	1.83748	5.18247e-69	4.96629e-66	3487.94	0.0692816	0.514987	0.797115	3487.94	1.7682	1.57794e-64	7.56059e-62
GATA3	5.81027	5.86451	5.61013	5.6343	5.74389	5.71994	54.0621	0.548236	0.186435	0.316569	54.0621	-0.80017	0.0682434	0.326106	54.0621	1.34841	0.00167898	0.00710124
GATM	11.2179	11.2157	13.0294	11.9918	10.844	10.9957	3785.25	0.378355	0.436598	0.588081	3785.25	2.09663	1.60519e-05	0.000730666	3785.25	-1.71828	0.000404908	0.00207021
GBP4	6.73747	6.78646	6.3038	6.32745	6.58801	6.46583	97.3182	0.778434	0.0199584	0.0541918	97.3182	-1.04069	0.00368715	0.0523806	97.3182	1.81912	2.00631e-07	2.18302e-06
GC	4.96921	5.04571	4.96337	5.05852	5.25802	5.23475	35.7654	-1.87654	0.00402389	0.0142289	35.7654	-1.82737	0.00507198	0.0643413	35.7654	-0.0491641	0.942304	0.966953
GCNT1	8.09712	8.19917	7.97791	7.6168	7.47731	7.4617	238.73	1.58752	1.50012e-07	1.67434e-06	238.73	0.889984	0.00354197	0.0511467	238.73	0.697535	0.0177928	0.0509842
GCNT3	7.40336	7.34812	8.85346	8.35068	7.66283	7.81336	294.408	-0.952826	0.00253021	0.00954056	294.408	1.68522	2.31946e-08	2.17946e-06	294.408	-2.63805	1.24606e-17	5.84515e-16
GDAP1	8.60874	8.63611	7.85842	7.9285	8.0526	8.04356	311.869	1.10034	4.44185e-09	6.64347e-08	311.869	-0.344293	0.0798822	0.356221	311.869	1.44463	2.37472e-14	7.75163e-13
GDAP1L1	8.09845	8.0792	6.24685	6.31337	6.50556	6.48251	207.896	3.7722	1.83606e-41	5.59832e-39	207.896	-1.41248	0.000173591	0.00509729	207.896	5.18468	3.07101e-52	1.05643e-49
GDPGP1	8.81342	8.91659	9.51458	9.71458	9.49299	9.55217	679.948	-1.05711	3.29946e-10	6.03073e-09	679.948	0.142595	0.384241	0.710961	679.948	-1.19971	7.79257e-13	2.10777e-11
GGT1	6.25389	6.34412	6.13635	6.55003	6.96968	6.86121	104.352	-2.19023	0.000360324	0.00176298	104.352	-1.84042	0.00257264	0.0409534	104.352	-0.349814	0.574837	0.712717
GGT5	8.07318	8.14177	8.65588	9.445	9.0527	9.25369	501.94	-1.89915	2.35219e-08	3.04274e-07	501.94	-0.0624488	0.851838	0.951287	501.94	-1.8367	6.57047e-08	7.87752e-07
GIPC2	5.3305	5.2915	5.47668	5.67486	5.53772	5.53631	46.5476	-2.12333	0.000273587	0.00139401	46.5476	0.228439	0.666675	0.87666	46.5476	-2.35177	4.96599e-05	0.000329169
GJB1	6.74684	6.72833	7.31322	7.62886	7.59381	7.76796	181.688	-3.06542	1.94135e-18	1.02138e-16	181.688	-0.444424	0.15781	0.489852	181.688	-2.621	8.38485e-14	2.6283e-12
GJB2	9.85151	9.97705	11.8411	11.1649	10.1725	10.249	1853.69	-0.406179	0.0769573	0.16087	1853.69	1.73048	2.93183e-14	7.56239e-12	1853.69	-2.13666	7.23955e-21	4.60312e-19
GJC2	5.30716	5.36722	5.14571	5.21908	5.39436	5.29553	39.9671	-0.0591409	0.915377	0.949123	39.9671	-1.48363	0.0115011	0.11488	39.9671	1.42448	0.0149827	0.0442163
GK	8.29411	8.34912	8.8536	8.95899	8.69861	8.96985	429.607	-0.965649	5.14241e-06	4.07264e-05	429.607	0.107728	0.602897	0.84707	429.607	-1.07338	3.61078e-07	3.7206e-06
GLRX5	12.6975	12.5672	12.25	11.7682	11.8345	11.7902	4783.19	1.00745	5.44008e-09	8.02023e-08	4783.19	0.27329	0.114189	0.426418	4783.19	0.734163	2.07396e-05	0.000149272
GNAZ	8.44912	8.29947	7.41573	7.29288	7.54974	7.46552	251.108	1.80569	6.52981e-14	2.08085e-12	251.108	-0.423119	0.098283	0.393581	251.108	2.22881	7.12838e-20	4.14001e-18
GNG2	14.1287	14.1409	12.9708	12.8107	12.8954	12.9271	11480.4	1.45762	8.16826e-54	4.76458e-51	11480.4	-0.0216607	0.819382	0.938199	11480.4	1.47928	1.88748e-55	7.03403e-53
GNG4	7.43708	7.57242	8.09122	7.87896	7.86495	7.91301	230.189	-0.946548	0.00034941	0.00171584	230.189	0.21379	0.405602	0.727039	230.189	-1.16034	1.01553e-05	7.88291e-05
GPR153	7.30864	7.21153	7.79043	7.71171	7.54767	7.46038	188.587	-0.693837	0.00738356	0.0236471	188.587	0.581926	0.0194358	0.158413	188.587	-1.27576	5.19866e-07	5.20487e-06
GPR19	8.3787	8.38	7.72129	7.72855	7.87941	7.88783	270.152	1.00456	2.20371e-07	2.3671e-06	270.152	-0.379215	0.062472	0.311413	270.152	1.38377	1.75665e-12	4.55846e-11
GPR37L1	6.70355	6.62325	8.22187	9.12463	7.66748	7.50635	319.809	-3.39459	1.51829e-13	4.61508e-12	319.809	2.02926	2.91139e-07	2.20111e-05	319.809	-5.42385	7.79211e-33	1.25951e-30
GPRC5A	10.8265	10.8978	10.6237	10.7012	10.1519	10.0762	1552.32	1.0126	9.05439e-19	4.97843e-17	1552.32	0.749384	7.1056e-11	1.03302e-08	1552.32	0.263215	0.0189238	0.0537429
GPSM2	12.9882	12.9626	12.4574	12.2524	12.0486	12.1066	5964.81	1.09172	1.15033e-23	1.02204e-21	5964.81	0.345892	0.00154458	0.0286586	5964.81	0.745833	6.24069e-12	1.48186e-10
GPX2	9.34408	9.34859	9.94098	10.1923	9.87486	9.81983	899.74	-0.752384	2.26128e-06	1.92618e-05	899.74	0.321562	0.0396082	0.240779	899.74	-1.07395	1.09165e-11	2.49075e-10
GPX3	9.03588	8.95888	9.08325	9.0029	8.13486	8.3318	464.082	1.40366	1.37771e-12	3.66734e-11	464.082	1.47863	8.07514e-14	1.89694e-11	464.082	-0.0749712	0.691635	0.800671
GRAP	6.18729	6.06896	6.30773	6.65673	6.72563	6.65753	94.9624	-2.63205	6.95582e-07	6.69435e-06	94.9624	-0.622312	0.215344	0.559299	94.9624	-2.00974	0.000162776	0.000935245
GRIK2	6.93774	6.88257	6.34469	6.21201	6.29205	6.41016	102.086	1.89479	1.55725e-06	1.38634e-05	102.086	-0.40071	0.337771	0.674158	102.086	2.2955	8.96512e-09	1.26606e-07
GRIP1	7.0513	7.02535	6.56182	6.33925	6.57879	6.65452	112.899	1.29951	0.0018276	0.00722	112.899	-0.748468	0.0854701	0.369178	112.899	2.04798	1.45725e-06	1.35391e-05
GRK3	8.98008	9.07833	8.31123	8.28881	8.58314	8.6996	424.952	0.659003	0.000161413	0.000884969	424.952	-0.656723	0.000297586	0.00778278	424.952	1.31573	1.47589e-13	4.44955e-12
GRP	12.1835	12.1638	9.84583	9.41212	10.5064	10.4127	2592.51	2.13777	3.32231e-34	6.45973e-32	2592.51	-1.10917	6.40558e-10	7.94956e-08	2592.51	3.24694	1.0907e-74	7.31642e-72
GSDMB	5.57745	5.54095	5.37108	5.32752	5.57872	5.53905	46.1602	-0.00387733	0.993276	0.996172	46.1602	-1.78715	0.000382154	0.00972387	46.1602	1.78327	0.000371035	0.00192416
GSTT1	10.905	10.9562	11.7725	11.7928	11.6142	11.6396	2922.83	-0.888204	1.91255e-22	1.49179e-20	2922.83	0.194011	0.0302434	0.206891	2922.83	-1.08222	8.49135e-33	1.35619e-30
GSTT4	7.28185	7.48086	7.60278	7.97545	7.64686	7.6927	203.409	-0.747195	0.028407	0.0721251	203.409	0.308048	0.358045	0.689819	203.409	-1.05524	0.00184436	0.00769878
GTSE1	12.8386	12.8779	11.8965	11.8895	11.9664	11.9619	5184.6	1.08927	9.13648e-42	2.91845e-39	5184.6	-0.0879552	0.280147	0.623787	5184.6	1.17722	1.41466e-48	4.41373e-46
GXYLT2	9.14899	9.1439	8.30064	8.50795	8.22918	8.28857	425.94	1.5667	1.08166e-15	4.31891e-14	425.94	0.301949	0.131944	0.453902	425.94	1.26475	4.75376e-11	9.79668e-10
H1F0	11.1653	11.0744	12.7338	12.5	11.9846	11.9447	4336.81	-1.0608	1.79642e-18	9.48848e-17	4336.81	0.800401	2.06782e-11	3.20026e-09	4336.81	-1.8612	6.74653e-54	2.44625e-51
HBA	8.3577	8.26491	8.39914	8.96222	9.03869	9.00505	434.11	-1.27507	1.37847e-05	9.95054e-05	434.11	-0.516018	0.0758701	0.346876	434.11	-0.759053	0.00987886	0.0314138
HBA1	8.06941	7.99801	8.22995	8.69451	8.75267	8.73761	363.242	-1.37745	8.79859e-07	8.28945e-06	363.242	-0.45962	0.0959317	0.388369	363.242	-0.917829	0.00109343	0.00488329
HCN4	6.18541	6.24507	6.4201	6.50276	6.5126	6.43058	85.5661	-1.20141	0.00118636	0.00495834	85.5661	-0.0398798	0.910467	0.972766	85.5661	-1.16153	0.00167047	0.00707417
HCRTR1	7.32557	7.26945	7.22056	7.42203	7.91242	7.77877	191.543	-1.34369	2.29457e-06	1.95329e-05	191.543	-1.26013	9.05081e-06	0.000456182	191.543	-0.0835567	0.774372	0.859943
HDAC5	11.6495	11.7024	11.9764	12.6131	12.6064	12.5812	4955.67	-1.12896	1.80287e-08	2.39478e-07	4955.67	-0.314287	0.116421	0.4296	4955.67	-0.814673	4.87401e-05	0.000323231
HEPACAM	7.01099	7.01812	6.45281	6.55939	6.54195	6.61012	110.979	1.41627	1.58272e-05	0.000112886	110.979	-0.314628	0.362925	0.69376	110.979	1.7309	1.68333e-07	1.8572e-06
HES2	12.4127	12.4267	13.542	13.2747	13.1106	13.0475	8484.5	-0.800406	1.78598e-11	3.99345e-10	8484.5	0.40171	0.00070686	0.0159498	8484.5	-1.20212	4.94071e-24	4.30419e-22
HEXDC	9.74501	9.83168	10.3803	10.4742	10.5758	10.571	1285.05	-1.09177	1.03972e-19	6.17206e-18	1285.05	-0.196303	0.0955314	0.387468	1285.05	-0.895467	9.66287e-14	2.99393e-12
HGF	11.1065	11.1198	9.94955	10.6489	10.2521	10.3377	1633.75	1.08164	8.39073e-06	6.34197e-05	1633.75	0.0751981	0.757611	0.9158	1633.75	1.00644	3.32323e-05	0.000229108
HIST1H1E	6.49265	6.46078	6.7625	6.72331	6.7621	6.60279	101.521	-0.861427	0.0134951	0.0393843	101.521	0.190989	0.570883	0.831761	101.521	-1.05242	0.00233154	0.00938773
HIST1H2AK	7.86934	7.88144	8.51706	8.57311	8.49131	8.50013	334.538	-1.29551	3.73507e-12	9.19445e-11	334.538	0.0881174	0.617622	0.854614	334.538	-1.38362	8.36365e-14	2.62779e-12
HIST1H2BD	8.1646	8.13702	8.95489	8.83861	8.91915	8.71063	419.288	-1.27286	2.51324e-10	4.68951e-09	419.288	0.131107	0.498762	0.788528	419.288	-1.40397	2.34677e-12	5.95166e-11
HIST1H2BJ	5.60091	5.61003	5.70935	5.79301	5.77295	5.78908	53.3024	-1.17	0.00822791	0.0259365	53.3024	-0.154536	0.715667	0.899713	53.3024	-1.01547	0.021839	0.0605856
HIST2H2AA4	7.97055	7.9344	8.59288	8.67441	8.57822	8.57593	354.218	-1.27148	6.37841e-12	1.51994e-10	354.218	0.10017	0.56863	0.830448	354.218	-1.37165	8.79963e-14	2.74548e-12
HIST2H2AB	5.49364	5.42007	5.57182	5.53926	5.66728	5.6035	47.6962	-1.24264	0.0108668	0.0328212	47.6962	-0.466133	0.324633	0.662309	47.6962	-0.776509	0.114597	0.225297
HKDC1	10.7081	10.634	9.42446	9.7675	10.0407	10.157	1208.86	0.77473	9.64171e-06	7.19828e-05	1208.86	-0.707561	6.95397e-05	0.00242009	1208.86	1.48229	4.46244e-17	1.98897e-15
HMGA2	9.37622	9.3926	8.28746	8.4332	8.48922	8.52252	483.764	1.45353	1.35961e-17	6.58503e-16	483.764	-0.270832	0.128174	0.448439	483.764	1.72437	7.10602e-24	6.11943e-22
HOMER1	9.74959	9.64768	9.14475	9.29678	8.8817	8.81249	649.004	1.35232	6.36408e-17	2.82717e-15	649.004	0.627967	0.000128086	0.00398128	649.004	0.724356	4.5271e-06	3.78887e-05
HOOK2	8.57834	8.52792	8.69465	9.1417	9.21689	9.1053	491.171	-1.05042	2.35163e-05	0.000161131	491.171	-0.363978	0.139154	0.464352	491.171	-0.686438	0.00583021	0.0202428
HOXB2	9.06564	9.1068	8.17142	8.19142	8.37746	8.38764	410.25	1.21951	1.31473e-13	4.08296e-12	410.25	-0.403034	0.020308	0.162205	410.25	1.62254	2.38861e-22	1.72288e-20
HPD	9.53619	9.58967	10.1661	10.4004	10.353	10.2623	1114.36	-1.06712	1.4755e-12	3.87383e-11	1114.36	-0.0271487	0.854688	0.952186	1114.36	-1.03997	4.95214e-12	1.20141e-10
HR	9.38242	9.31115	8.62783	8.71422	8.52226	8.4672	493.33	1.44069	1.65141e-18	8.79178e-17	493.33	0.331338	0.0493451	0.275524	493.33	1.10936	5.27373e-12	1.27252e-10
HS3ST3B1	5.71754	5.88918	5.93061	6.18537	5.96515	5.97677	63.9636	-1.02652	0.0821694	0.169285	63.9636	0.425417	0.459087	0.762151	63.9636	-1.45194	0.0132105	0.0398583
HSD3B7	7.54586	7.5886	8.13357	8.3694	8.15673	8.09399	269.444	-1.31512	6.30835e-08	7.57325e-07	269.444	0.256587	0.26918	0.613043	269.444	-1.57171	7.30389e-11	1.45169e-09
HSPA1A	13.2272	13.3435	13.8452	14.3939	14.2644	14.1896	16033.2	-1.12362	2.07834e-10	3.90518e-09	16033.2	-0.0925423	0.600356	0.846382	16033.2	-1.03108	5.4701e-09	8.038e-08
HSPA4L	11.02	11.1148	10.3633	10.6434	10.2168	10.2545	1634.58	1.10903	5.79125e-14	1.87218e-12	1634.58	0.376813	0.0112256	0.112642	1634.58	0.732218	5.85191e-07	5.81981e-06
ID1	12.356	12.3654	12.1948	13.0825	13.2371	13.1915	7280.05	-1.03206	0.0142159	0.0411212	7280.05	-0.598702	0.15489	0.486153	7280.05	-0.433359	0.303306	0.459584
ID2	11.2899	11.2343	10.0924	10.0495	10.3459	10.3016	1670.7	1.23024	1.18616e-31	1.85041e-29	1670.7	-0.347215	0.00136596	0.0259415	1670.7	1.57746	2.51467e-50	8.22849e-48
IFI16	7.8908	7.99869	7.29338	7.31387	7.32411	7.26906	198.583	1.55169	8.39867e-11	1.66681e-09	198.583	0.0283275	0.909831	0.972284	198.583	1.52336	1.2296e-10	2.36337e-09
IFI30	6.26442	6.3751	6.45461	6.44902	6.63303	6.51561	89.2343	-1.06454	0.00439828	0.0152967	89.2343	-0.462541	0.206709	0.550123	89.2343	-0.602004	0.110085	0.218637
IFNAR2	12.4525	12.3979	11.7502	11.2108	10.9906	10.9325	3621.13	1.82556	1.29448e-22	1.03993e-20	3621.13	0.699684	0.000183921	0.00534102	3621.13	1.12587	1.36105e-09	2.22139e-08
IFNLR1	9.34364	9.35702	9.98154	10.1931	9.82729	9.77763	895.762	-0.680707	6.39455e-06	4.95605e-05	895.762	0.413099	0.00519185	0.0652953	895.762	-1.09381	2.55327e-13	7.43053e-12
IFT27	9.83106	9.83248	9.12278	9.10481	9.16468	9.11976	695.4	1.05049	4.45301e-15	1.6924e-13	695.4	-0.0444696	0.74729	0.913041	695.4	1.09496	2.24623e-16	9.35884e-15
IGFALS	6.10746	6.10311	6.32434	6.42853	6.28974	6.38839	79.4857	-1.20558	0.00175656	0.00698668	79.4857	0.139889	0.702406	0.893644	79.4857	-1.34547	0.000435889	0.00220342
IGFBP3	11.2083	11.1805	12.5366	12.482	11.9438	12.0738	4221.31	-1.02396	3.74756e-25	3.83796e-23	4221.31	0.608481	3.84548e-10	4.91139e-08	4221.31	-1.63244	5.84646e-62	2.5302e-59
IGFBP5	5.21098	5.15912	5.03045	4.95188	4.99695	5.01544	34.3027	1.42345	0.0149583	0.0428163	34.3027	-0.173138	0.777832	0.924501	34.3027	1.59659	0.00641198	0.0219223
IGFBP6	11.6061	11.6075	12.6199	13.1564	12.9254	12.8948	6385.78	-1.59843	1.24411e-19	7.35285e-18	6385.78	0.00780574	0.964552	0.989602	6385.78	-1.60624	8.12389e-20	4.67512e-18
IKBIP	12.38	12.3872	11.7662	11.692	11.4303	11.4692	3913.38	1.15697	1.1974e-38	3.21285e-36	3913.38	0.352041	8.74893e-05	0.00295108	3913.38	0.80493	7.60099e-20	4.39547e-18
IL13RA2	5.38646	5.46091	5.59072	5.56168	5.28086	5.29765	44.6468	1.43454	0.00672759	0.0218647	44.6468	2.29768	9.76661e-06	0.000479402	44.6468	-0.863139	0.0665166	0.146923
IL18R1	8.70109	8.76084	8.20458	8.06231	8.33805	8.5077	358.3	0.550766	0.00781847	0.0247914	358.3	-0.589006	0.00567794	0.0702005	358.3	1.13977	5.60623e-08	6.82515e-07
IL18RAP	7.21758	7.3224	6.80054	6.63986	6.83759	6.8204	131.317	1.2806	8.16455e-05	0.000482749	131.317	-0.416641	0.220622	0.564647	131.317	1.69724	2.44113e-07	2.60336e-06
IL1RN	9.98308	9.97885	9.83587	9.83218	8.91767	9.04479	838.489	1.52883	7.13441e-28	8.78122e-26	838.489	1.31963	5.09215e-21	2.67949e-18	838.489	0.209205	0.115811	0.227119
IL21R	5.6191	5.85332	5.46804	5.40931	5.43152	5.52586	49.5671	1.50088	0.00775446	0.0246001	49.5671	-0.382487	0.516599	0.797636	49.5671	1.88336	0.000934667	0.00427531
IL6	8.3321	8.36825	10.6438	11.2491	10.3117	10.4219	1406.2	-3.09792	4.41901e-41	1.31745e-38	1406.2	0.791846	0.000298875	0.00780099	1406.2	-3.88976	3.66017e-64	1.69327e-61
IL6R	8.19607	8.10429	8.85405	8.51368	8.51911	8.46038	360.816	-0.676067	0.00534697	0.0179922	360.816	0.372893	0.117559	0.431136	360.816	-1.04896	1.32563e-05	0.000100025
IL6ST	14.377	14.3412	13.1089	13.2826	13.4224	13.546	14293.1	1.03581	3.32784e-23	2.82572e-21	14293.1	-0.345205	0.000980911	0.0205804	14293.1	1.38102	6.69643e-40	1.40374e-37
IL7R	5.17615	5.21855	5.04476	5.02315	5.16316	5.14589	35.5697	0.296528	0.556885	0.692994	35.5697	-1.28889	0.017853	0.150042	35.5697	1.58542	0.00314524	0.0121499
IMPA2	6.41363	6.28519	7.04787	7.33914	6.49829	6.33368	121.888	-0.355294	0.427357	0.578666	121.888	2.41733	1.15151e-08	1.16524e-06	121.888	-2.77263	8.24208e-11	1.61897e-09
INAVA	7.69741	7.59063	9.24475	9.44523	8.89671	8.84207	497.772	-2.50982	9.31736e-34	1.68921e-31	497.772	0.737907	5.39036e-05	0.00195885	497.772	-3.24773	1.335e-56	5.26775e-54
INHBA	6.77984	6.76694	7.60282	7.37044	6.5301	6.3982	146	1.56745	4.53272e-05	0.000287522	146	3.41354	6.76075e-20	3.29399e-17	146	-1.84609	4.19536e-08	5.23094e-07
IPCEF1	7.43471	7.5203	7.9979	8.75792	8.38958	8.53763	321.056	-2.20336	1.17546e-08	1.63082e-07	321.056	-0.041898	0.911246	0.973086	321.056	-2.16146	2.16535e-08	2.88198e-07
IRF7	10.4606	10.5201	11.1654	11.6241	11.2271	11.2563	2243.28	-0.982163	2.55263e-08	3.28658e-07	2243.28	0.221275	0.206384	0.549762	2243.28	-1.20344	8.16751e-12	1.90566e-10
ISYNA1	6.42144	6.51541	6.05584	6.30704	6.36063	6.45807	84.4685	0.214153	0.681583	0.790247	84.4685	-1.07314	0.0446846	0.259471	84.4685	1.2873	0.0155097	0.0454816
ITGAX	6.86065	6.82784	6.66829	6.86875	7.05711	7.15975	123.883	-0.814702	0.0186579	0.0513255	123.883	-1.07989	0.00200486	0.0342519	123.883	0.265186	0.454204	0.608083
ITGB4	6.97213	6.95149	7.78494	8.81272	7.47117	7.49284	261.359	-1.58232	0.000647751	0.00293891	261.359	1.79208	5.86363e-05	0.00211332	261.359	-3.3744	1.82196e-13	5.38401e-12
ITGB8	9.16434	9.14301	9.28293	9.50456	8.68388	8.81307	569.194	0.686525	0.000194069	0.00103401	569.194	1.07293	4.75092e-09	5.12282e-07	569.194	-0.386403	0.031204	0.0808082
JAKMIP3	8.94665	9.058	8.31469	8.63963	9.12631	9.18008	492.953	-0.245082	0.265991	0.41098	492.953	-1.15858	2.35185e-07	1.83069e-05	492.953	0.913496	4.64696e-05	0.000310167
JAM2	9.13582	9.0762	8.53972	8.67071	8.34762	8.34614	436.192	1.3481	1.80778e-14	6.39927e-13	436.192	0.501703	0.00516633	0.0652236	436.192	0.846398	7.95808e-07	7.73664e-06
JCAD	8.31101	8.42328	6.97722	7.02441	7.11325	7.12346	242.299	2.68469	8.41979e-31	1.25511e-28	242.299	-0.391093	0.131893	0.453844	242.299	3.07578	2.51964e-38	5.04529e-36
JPH2	7.23491	7.14216	7.4183	7.84412	7.30888	7.35947	175.633	-0.43043	0.22735	0.366117	175.633	0.787678	0.0242569	0.181409	175.633	-1.21811	0.000530463	0.00261932
KCNC4	6.80321	6.7102	7.32842	7.73277	7.21306	7.25624	161.573	-1.71175	4.74317e-06	3.7855e-05	161.573	0.750961	0.0327463	0.215966	161.573	-2.46271	2.7329e-11	5.84763e-10
KCNH7	6.83978	6.86776	7.22347	7.15183	7.01141	6.96185	131.759	-0.466873	0.102507	0.200911	131.759	0.587572	0.0331922	0.217378	131.759	-1.05444	0.000161089	0.00092635
KCNK12	9.33036	9.30034	8.08259	8.31437	8.56862	8.51475	466.008	1.27688	7.17178e-11	1.44905e-09	466.008	-0.656578	0.00132814	0.0253581	466.008	1.93346	3.13732e-22	2.23884e-20
KCP	6.64385	6.73259	7.30329	7.47395	7.10914	7.16023	146.696	-1.68039	2.12769e-07	2.29525e-06	146.696	0.646257	0.0297871	0.205049	146.696	-2.32665	3.05516e-13	8.75812e-12
KCTD17	10.3928	10.3876	9.58312	9.7195	9.83885	9.84811	1041.4	0.766063	1.63244e-09	2.61659e-08	1041.4	-0.278341	0.0320991	0.213823	1041.4	1.0444	2.57409e-16	1.06034e-14
KIAA0319	6.66012	6.81964	6.83199	6.67686	7.18246	7.39169	132.663	-1.63663	1.01021e-05	7.50027e-05	132.663	-1.58136	1.9685e-05	0.000868981	132.663	-0.0552726	0.88473	0.931017
KIAA0895	6.68934	6.80272	6.48618	6.45927	6.42121	6.47806	96.6632	1.10481	0.000999094	0.00426242	96.6632	0.109592	0.751433	0.913901	96.6632	0.995214	0.00269759	0.0106632
KIAA2012	6.69442	6.47732	6.25916	6.37011	6.20477	6.25133	86.762	1.50411	0.000258011	0.00132269	86.762	0.472171	0.261861	0.605532	86.762	1.03194	0.0102436	0.0323397
KIF18A	10.754	10.6151	10.1727	10.1971	9.86331	10.0217	1286.87	1.01839	5.67013e-14	1.83745e-12	1286.87	0.338397	0.0133644	0.126663	1286.87	0.679998	4.02315e-07	4.0983e-06
KIF1A	7.51133	7.65591	8.61838	9.25187	8.19293	8.09252	370.142	-1.27652	9.71431e-05	0.000563455	370.142	1.44059	5.08776e-06	0.00028004	370.142	-2.71711	4.23353e-17	1.89323e-15
KIF21B	8.87283	8.96016	11.3588	11.9338	11.6616	11.7067	2665.14	-3.7855	3.94114e-76	5.28743e-73	2665.14	-0.00686993	0.972166	0.991307	2665.14	-3.77863	6.55564e-76	4.88614e-73
KIF6	5.40876	5.45243	5.25732	5.26156	5.27711	5.2268	40.5713	1.27903	0.00997152	0.0305918	40.5713	0.0832978	0.871845	0.958636	40.5713	1.19573	0.0147038	0.0435179
KIFC3	8.88726	8.87085	9.47004	9.74067	9.393	9.23672	645.635	-0.718248	0.000142246	0.000791443	645.635	0.450757	0.0149217	0.136032	645.635	-1.169	4.28333e-10	7.60121e-09
KITLG	10.9441	10.9396	10.244	10.0317	10.2237	10.1004	1448.28	1.04423	5.39453e-14	1.75663e-12	1448.28	-0.0279336	0.842594	0.947035	1448.28	1.07217	9.92818e-15	3.35507e-13
KLHDC8A	5.39804	5.33671	5.48998	5.67293	5.73381	5.54643	48.7107	-2.24082	0.000371192	0.00180891	48.7107	-0.308102	0.602	0.846589	48.7107	-1.93272	0.00218891	0.0089016
KLHDC8B	8.06618	8.12518	8.95379	9.43932	8.94388	8.98367	487.643	-1.62284	1.99668e-10	3.757e-09	487.643	0.40909	0.0974909	0.391963	487.643	-2.03193	1.18901e-15	4.57072e-14
KLHL14	8.31928	8.25861	7.98691	7.77081	8.60998	8.59815	324.443	-0.584498	0.00767503	0.0244116	324.443	-1.45861	9.64337e-11	1.33535e-08	324.443	0.874108	0.00011784	0.000702329
KRAS	12.3105	12.371	11.3915	11.6801	11.3108	11.5246	3714.82	1.13877	7.82906e-15	2.90151e-13	3714.82	0.154208	0.294697	0.63647	3714.82	0.984564	1.68441e-11	3.7046e-10
KRBA2	8.60272	8.70014	8.08075	8.14459	8.31478	8.33715	340.033	0.606113	0.00102753	0.00436937	340.033	-0.439764	0.0211764	0.167064	340.033	1.04588	2.15267e-08	2.87079e-07
KRT18	15.63	15.582	17.3491	17.2125	16.6007	16.5893	106490	-1.17257	3.97251e-42	1.33238e-39	106490	0.802669	1.15834e-20	5.86077e-18	106490	-1.97524	2.99721e-116	5.74437e-113
KRT8	17.0144	17.0201	18.4399	18.4426	18.0333	18.0276	258717	-1.19767	3.17676e-72	3.8745e-69	258717	0.47925	6.18152e-13	1.16168e-10	258717	-1.67692	8.78384e-140	5.8922e-136
LAMB3	11.1095	11.1377	12.0994	12.278	10.7673	10.6915	3006.84	0.512086	7.8612e-06	5.96864e-05	3006.84	1.84189	2.4646e-59	4.63168e-56	3006.84	-1.3298	1.88735e-32	2.91042e-30
LAMC2	11.1704	11.1732	11.7623	12.0168	10.9926	11.089	2793.4	0.16793	0.198355	0.330823	2793.4	1.07873	9.41648e-17	3.09684e-14	2793.4	-0.910804	1.8699e-12	4.84298e-11
LARGE2	8.12885	8.12288	8.46843	8.8149	8.43247	8.52342	353.907	-0.70828	0.00369889	0.0132381	353.907	0.319509	0.182243	0.522765	353.907	-1.02779	2.21305e-05	0.000158517
LAT	5.41523	5.44791	5.2907	5.28495	5.44116	5.40957	42.2609	0.0349679	0.939302	0.961958	42.2609	-1.16468	0.0165935	0.144172	42.2609	1.19964	0.0129967	0.0393953
LBH	7.07676	6.94015	6.79858	6.56432	6.32124	6.29534	112.66	2.91718	1.04924e-12	2.82663e-11	112.66	1.99063	1.62018e-06	0.000101492	112.66	0.926548	0.0118368	0.0364212
LCA5	7.54675	7.45283	7.26618	7.08396	7.17939	6.96837	158.248	1.17339	0.00055268	0.00255858	158.248	0.327709	0.341984	0.67753	158.248	0.84568	0.0116595	0.0360276
LDLRAD3	10.679	10.7299	9.82019	9.69286	9.48951	9.54045	1142.71	1.66106	1.3984e-38	3.53979e-36	1142.71	0.360976	0.00578518	0.0711253	1142.71	1.30009	4.8342e-25	4.56729e-23
LFNG	12.4206	12.4341	11.7889	11.8282	12.6312	12.6609	5231.4	-0.265723	0.00100043	0.00426495	5231.4	-1.02827	1.91303e-36	2.28781e-33	5231.4	0.762543	9.3593e-21	5.89055e-19
LGALS1	11.1956	11.2261	12.0575	12.2125	11.7917	11.7015	3493.16	-0.677215	3.94153e-10	7.09794e-09	3493.16	0.482041	6.76854e-06	0.000363429	3493.16	-1.15926	5.17517e-27	5.64473e-25
LGR4	12.9595	12.9416	12.2115	12.1333	11.9997	12.0868	5683.62	1.10261	1.95922e-34	3.92312e-32	5683.62	0.159199	0.0792833	0.355433	5683.62	0.943407	8.13153e-26	8.14124e-24
LGR6	7.42502	7.25264	7.16683	7.62444	7.83734	7.74077	192.088	-1.10458	0.00571875	0.0190379	192.088	-0.882588	0.0268089	0.191773	192.088	-0.221997	0.581672	0.717516
LIMCH1	10.7496	10.7865	10.3	10.2876	9.93227	9.95336	1352.3	1.1301	1.64657e-25	1.72581e-23	1352.3	0.492696	7.0185e-06	0.000373799	1352.3	0.637405	1.90125e-09	3.00792e-08
LIPH	9.30744	9.22289	10.8581	11.0803	10.705	10.6139	1513.26	-1.97052	1.67935e-42	5.92898e-40	1513.26	0.406866	0.0031855	0.0477754	1513.26	-2.37738	1.22261e-61	5.12578e-59
LMCD1	10.1454	10.1023	11.1879	11.0152	10.7942	10.942	1770.4	-1.00516	2.02983e-14	7.05497e-13	1770.4	0.302784	0.0190296	0.156068	1770.4	-1.30794	1.55692e-23	1.28936e-21
LMO2	7.74063	7.54719	6.9324	7.11765	7.17509	7.11437	166.71	1.27673	5.0579e-05	0.000316348	166.71	-0.383133	0.241249	0.587275	166.71	1.65986	1.73542e-07	1.90839e-06
LOC100139670	7.83781	7.9478	6.9917	7.61918	7.1734	7.18238	196.026	1.77644	0.000189423	0.00101288	196.026	0.539617	0.261111	0.605217	196.026	1.23683	0.0086984	0.0283109
LOC100297676	7.13647	7.25397	7.43693	7.66243	7.786	7.87605	196.284	-1.65782	1.61119e-08	2.15941e-07	196.284	-0.626608	0.0276278	0.19561	196.284	-1.03121	0.000493236	0.00246636
LOC100298868	8.52775	8.45627	7.55071	8.00326	7.73728	7.71731	281.953	1.56577	1.39804e-06	1.26389e-05	281.953	0.186314	0.571915	0.832066	281.953	1.37945	1.87087e-05	0.000136189
LOC100336013	6.72505	6.63426	6.34299	6.51103	6.40386	6.41395	93.2241	1.03556	0.00650487	0.0212438	93.2241	0.107541	0.782386	0.926245	93.2241	0.928018	0.0138308	0.0414089
LOC100847122	6.43382	6.55434	6.40749	6.37567	6.64512	6.68287	93.6058	-0.618006	0.0702553	0.149587	93.6058	-1.10107	0.00158423	0.0291475	93.6058	0.483067	0.170919	0.304804
LOC100847374	5.97046	5.93453	5.59881	5.6561	5.68602	5.81806	57.1607	0.957433	0.0415901	0.0980753	57.1607	-1.00744	0.0445179	0.259015	57.1607	1.96487	5.86195e-05	0.000380842
LOC100847382	5.7567	5.7312	5.90061	6.08391	6.04081	6.27656	67.0919	-2.52708	1.34288e-06	1.21977e-05	67.0919	-0.691117	0.155927	0.487678	67.0919	-1.83596	0.000496675	0.00247894
LOC100847573	7.30166	7.34626	7.40342	7.61793	7.76054	7.67167	188.382	-1.01436	0.000275386	0.00140052	188.382	-0.481653	0.0796054	0.35583	188.382	-0.532706	0.0579075	0.132079
LOC100847679	6.91008	6.6339	7.53814	9.69104	8.20664	8.02317	414.3	-3.58933	0.00658145	0.0214364	414.3	1.45427	0.266	0.610154	414.3	-5.0436	0.000133014	0.000781996
LOC100847780	6.09086	5.9764	6.13527	6.23369	6.34539	6.32609	75.09	-1.45916	0.000560191	0.00258799	75.09	-0.611707	0.136049	0.46032	75.09	-0.847451	0.0473884	0.112684
LOC100847861	6.1937	6.19743	6.28539	6.5052	6.43493	6.55819	85.1366	-1.37442	0.00122375	0.00509552	85.1366	-0.360008	0.382603	0.70976	85.1366	-1.01442	0.0174754	0.0502625
LOC100848246	6.14823	6.23341	5.96917	5.89006	6.10158	6.01619	68.3497	0.574646	0.16287	0.286266	68.3497	-0.775156	0.071996	0.336929	68.3497	1.3498	0.00140905	0.00609013
LOC100848405	6.33089	6.40207	6.08082	6.1484	6.12525	6.19626	75.8605	0.871996	0.0214965	0.0575529	75.8605	-0.252814	0.520242	0.800817	75.8605	1.12481	0.00315882	0.0121988
LOC100848689	9.05905	9.18526	8.10826	8.07015	8.37293	8.3826	413.881	1.27869	2.07515e-13	6.21433e-12	413.881	-0.586608	0.00146359	0.0274266	413.881	1.8653	9.79078e-26	9.65831e-24
LOC100848699	6.33799	6.32729	6.16249	6.10962	6.32793	6.35894	78.4538	-0.0471929	0.891854	0.935139	78.4538	-1.01725	0.0049889	0.063471	78.4538	0.970056	0.00717738	0.0240826
LOC100848815	9.98884	9.95283	9.27276	9.27838	8.2978	8.2883	709.521	2.7286	5.23066e-77	8.77181e-74	709.521	1.72082	1.33004e-30	1.09354e-27	709.521	1.00777	2.16485e-14	7.0838e-13
LOC100848941	8.28729	8.12832	8.71986	8.6659	8.74797	8.82387	392.665	-1.09185	1.59004e-08	2.13533e-07	392.665	-0.164603	0.381516	0.709192	392.665	-0.927247	1.60267e-06	1.47979e-05
LOC100848995	4.80448	4.89719	4.70419	4.70378	4.77675	4.73457	27.7875	0.860512	0.154033	0.274692	27.7875	-0.740861	0.248136	NA	27.7875	1.60137	0.0101254	0.0320685
LOC100849681	6.25162	6.33337	5.9869	6.10742	6.15471	6.10165	72.8551	0.707654	0.0857655	0.175161	72.8551	-0.443983	0.297419	0.639553	72.8551	1.15164	0.00570453	0.0198569
LOC100849865	8.79675	8.67345	8.25815	7.874	8.40894	8.56275	363.252	0.44111	0.114195	0.218271	363.252	-0.817205	0.00404604	0.0549284	363.252	1.25831	8.36686e-06	6.63023e-05
LOC101902537	8.03133	8.09759	8.41777	9.05727	8.9379	8.75448	409.51	-1.49364	3.60558e-06	2.95495e-05	409.51	-0.113252	0.721323	0.901996	409.51	-1.38039	1.84639e-05	0.000134626
LOC101902809	7.0529	7.089	7.00758	6.8713	6.72096	6.68992	123.13	1.27117	4.34825e-05	0.000276868	123.13	0.891439	0.00453411	0.0594678	123.13	0.37973	0.201685	0.343231
LOC101902972	5.33457	5.30115	5.44919	5.56631	5.51862	5.58281	45.4549	-1.95843	0.000244863	0.00126349	45.4549	-0.235462	0.633776	0.860214	45.4549	-1.72297	0.00127933	0.00559984
LOC101903098	7.29833	7.35243	8.50803	9.16056	7.7089	7.90341	338.754	-1.24547	0.000296551	0.00148675	338.754	1.90732	6.41797e-09	6.75427e-07	338.754	-3.15279	1.03836e-20	6.47939e-19
LOC101903253	8.40004	8.53814	7.9602	7.98373	8.25091	8.15308	305.856	0.517855	0.0106657	0.0324028	305.856	-0.497736	0.0172216	0.146571	305.856	1.01559	7.61875e-07	7.44451e-06
LOC101903600	7.25512	7.27952	6.69848	6.84284	6.93621	6.89745	133.201	0.998883	0.00108565	0.00459178	133.201	-0.541892	0.0905524	0.377568	133.201	1.54078	7.24999e-07	7.09969e-06
LOC101903685	4.76721	4.76795	4.86355	4.79811	4.98911	4.98921	30.2908	-2.38719	0.000113626	0.000646553	30.2908	-1.31747	0.0230906	0.176091	30.2908	-1.06973	0.0936439	0.192481
LOC101903832	9.54418	9.58055	10.6506	10.4142	10.4073	10.3333	1223.08	-1.15013	4.55289e-15	1.72547e-13	1223.08	0.225425	0.116107	0.429161	1223.08	-1.37555	4.71707e-21	3.04251e-19
LOC101904187	5.09234	5.07477	5.05475	5.20343	5.31125	5.25832	37.1458	-1.64084	0.00963269	0.0297154	37.1458	-1.09269	0.0789955	0.35455	37.1458	-0.548145	0.396768	0.553503
LOC101905817	6.36864	6.52507	6.88321	6.67701	6.69328	6.71004	103.465	-1.05665	0.00970188	0.0298944	103.465	0.269217	0.496057	0.786479	103.465	-1.32587	0.00107825	0.00482676
LOC101906317	5.41232	5.33048	5.23421	5.17651	5.3694	5.27051	40.1686	0.324778	0.550467	0.687622	40.1686	-1.07519	0.0598418	0.305263	40.1686	1.39997	0.0131603	0.0397654
LOC101906324	5.71577	5.75751	5.46784	5.39614	5.64329	5.57585	50.2041	0.646341	0.184786	0.314606	50.2041	-1.60972	0.00256017	0.0408726	50.2041	2.25607	1.71433e-05	0.000126301
LOC101906411	4.48236	4.47257	4.48749	4.52346	4.60322	4.65985	23.8719	-1.84773	0.00490977	0.0167692	23.8719	-1.32721	0.0376756	NA	23.8719	-0.520518	0.445118	0.60011
LOC101906522	6.24695	6.24068	6.03288	5.95302	5.99579	5.9921	69.2685	1.16175	0.00264353	0.00990937	69.2685	0.00593871	0.988188	0.996517	69.2685	1.15581	0.00257317	0.0102286
LOC101906754	7.2026	7.13851	6.62598	6.71651	7.0322	7.07308	131.345	0.31932	0.268543	0.413352	131.345	-1.42587	4.24831e-06	0.000234817	131.345	1.74519	1.2378e-08	1.71908e-07
LOC101907133	7.53165	7.42136	7.0356	7.09427	7.09443	6.96081	152.745	1.24849	1.72159e-05	0.000121754	152.745	0.127903	0.668751	0.877986	152.745	1.12058	9.52576e-05	0.000581671
LOC101907306	8.07964	8.17522	8.54952	9.06297	8.43986	8.5647	380.143	-0.746985	0.00966585	0.029804	380.143	0.583092	0.0400818	0.24277	380.143	-1.33008	3.46192e-06	2.98107e-05
LOC101907931	5.7165	5.75044	6.08378	6.10057	5.98406	5.98878	64.083	-1.8029	2.51115e-05	0.000170926	64.083	0.444326	0.244668	0.589489	64.083	-2.24723	9.89123e-08	1.142e-06
LOC101907943	9.63235	9.71672	8.75186	8.8079	9.25567	9.25152	642.869	0.640142	6.37264e-06	4.94193e-05	642.869	-0.788458	1.01376e-07	8.44055e-06	642.869	1.4286	8.6124e-23	6.565e-21
LOC101908014	7.07801	7.17287	6.79896	6.789	6.91326	6.84282	125.179	0.75337	0.0092495	0.0286784	125.179	-0.3111	0.29981	0.640051	125.179	1.06447	0.000261811	0.00141746
LOC104968516	5.27484	5.29266	5.39892	5.62583	5.37518	5.36827	43.5257	-0.844018	0.14534	0.263107	43.5257	0.893061	0.105199	0.406429	43.5257	-1.73708	0.00216403	0.00882451
LOC104968820	6.28321	6.27951	8.12028	8.61435	6.24786	6.40962	253.095	-0.228907	0.618198	0.741108	253.095	4.93955	1.81157e-34	1.70223e-31	253.095	-5.16846	3.02686e-37	5.64005e-35
LOC104969299	6.75129	6.65712	6.23635	6.44742	6.60049	6.38137	95.3014	0.719349	0.131356	0.242871	95.3014	-0.697072	0.154102	0.485442	95.3014	1.41642	0.00335893	0.0128422
LOC104969642	5.07143	5.09188	5.33456	5.21638	5.24422	5.22019	37.674	-1.59354	0.00524061	0.0176939	37.674	0.28871	0.583433	0.838071	37.674	-1.88225	0.000862847	0.00398896
LOC104970327	6.95621	6.94066	7.09629	6.86274	6.72648	6.68036	120.253	0.895831	0.00981064	0.0301641	120.253	1.01101	0.00351056	0.0508607	120.253	-0.115179	0.730663	0.829981
LOC104970491	5.49867	5.54278	5.74696	5.87365	5.70218	5.6824	53.0024	-1.40371	0.00427084	0.0149368	53.0024	0.597427	0.188059	0.52916	53.0024	-2.00113	3.39771e-05	0.000233748
LOC104971427	6.21207	6.2354	6.56252	6.52244	6.44703	6.49607	87.7151	-1.20284	0.000555463	0.00257002	87.7151	0.249658	0.445781	0.753635	87.7151	-1.4525	2.484e-05	0.000175767
LOC104972306	6.68848	6.60176	7.07315	7.36908	6.85433	6.99972	131.442	-1.11537	0.00335546	0.0121503	131.442	0.831436	0.021955	0.170999	131.442	-1.9468	1.96938e-07	2.14458e-06
LOC104972567	7.18929	7.13846	6.65585	6.66275	6.54775	6.49028	120.546	2.17834	1.2721e-12	3.39969e-11	120.546	0.670448	0.0361966	0.228158	120.546	1.5079	2.18093e-07	2.35393e-06
LOC104972584	7.48721	7.47537	7.11717	7.09261	7.14791	7.07327	155.214	1.01306	8.3743e-05	0.000493844	155.214	-0.0153521	0.954034	0.986516	155.214	1.02841	5.84636e-05	0.000380013
LOC104973427	6.37988	6.37378	6.52504	6.67942	6.92114	6.9008	106.079	-2.05666	3.83858e-09	5.79285e-08	106.079	-0.965967	0.00360852	0.0517103	106.079	-1.09069	0.0021736	0.00885405
LOC104973551	6.42379	6.56078	6.43415	6.39411	6.26105	6.1845	84.8813	1.23864	0.00123112	0.00511548	84.8813	0.939747	0.0149732	0.136313	84.8813	0.298893	0.415218	0.571339
LOC104973793	6.29479	6.25677	6.34638	6.4795	6.63266	6.53296	88.5472	-1.32732	0.000429651	0.00205059	88.5472	-0.634682	0.0842422	0.367476	88.5472	-0.692637	0.0694489	0.15197
LOC104973848	5.3247	5.31144	5.32433	5.44623	5.6113	5.55826	44.9743	-1.88529	0.000445767	0.00211771	44.9743	-1.19236	0.022086	0.171411	44.9743	-0.692928	0.208367	0.35132
LOC104974137	5.26649	5.2281	5.29084	5.31879	5.43095	5.4451	41.1263	-1.43898	0.00340742	0.0123185	41.1263	-0.880059	0.0658233	0.319565	41.1263	-0.558924	0.266446	0.420428
LOC104974223	6.27901	6.3197	6.11618	6.05092	6.22239	6.07102	73.6848	0.646404	0.118021	0.224178	73.6848	-0.353826	0.405687	0.727039	73.6848	1.00023	0.0163696	0.047515
LOC104974695	5.65097	5.54203	5.52992	5.48812	5.41926	5.40165	46.1776	1.35566	0.0057707	0.0191775	46.1776	0.837032	0.0929083	0.382611	46.1776	0.518628	0.268532	0.422881
LOC104974823	6.39915	6.33738	6.06472	6.06835	6.23232	6.02912	75.5652	0.971315	0.0285124	0.0723377	75.5652	-0.395755	0.388153	0.714747	75.5652	1.36707	0.00224405	0.00908728
LOC104975073	5.74036	5.81002	5.53069	5.60668	5.76024	5.70123	52.7878	0.226598	0.623124	0.745017	52.7878	-1.1794	0.0153098	0.138135	52.7878	1.406	0.00350678	0.0133353
LOC104975222	7.42813	7.34869	7.06952	6.97073	7.05706	7.10972	147.542	0.846693	0.00224421	0.00862192	147.542	-0.205837	0.47198	0.770909	147.542	1.05253	0.000150968	0.000874518
LOC104975286	9.1359	8.93126	9.82061	9.58603	9.53882	9.5195	714.145	-0.777689	2.49447e-05	0.000169877	714.145	0.267986	0.139723	0.465212	714.145	-1.04567	1.20726e-08	1.68015e-07
LOC104975559	6.66909	6.74443	6.35381	6.25317	6.07358	6.18988	90.85	2.45533	8.332e-09	1.18288e-07	90.85	1.05628	0.0157209	0.139925	90.85	1.39906	0.000501951	0.00249969
LOC104975925	7.17495	7.15383	7.03623	7.41669	7.62007	7.57531	168.749	-1.15118	0.00186731	0.00735737	168.749	-0.905149	0.0140406	0.131275	168.749	-0.246031	0.510828	0.658398
LOC104976281	6.87404	6.86733	6.69548	6.92696	7.06567	7.2653	128.41	-0.902227	0.0156032	0.0442469	128.41	-1.09592	0.00350214	0.0507946	128.41	0.193696	0.610532	0.739652
LOC104976573	6.5929	6.57973	6.32803	6.27217	6.39592	6.4094	88.0667	0.687111	0.0375571	0.0905582	88.0667	-0.494422	0.152454	0.48369	88.0667	1.18153	0.000439651	0.00222077
LOC107131134	7.52744	7.48356	7.19673	7.08252	7.41207	7.30078	165.192	0.374934	0.165002	0.288877	165.192	-0.649231	0.0199509	0.160818	165.192	1.02417	0.000196968	0.00110243
LOC107132360	6.85999	6.79346	6.57717	6.79592	7.06617	7.15198	122.583	-0.852857	0.0207011	0.0558356	122.583	-1.37829	0.000234597	0.00637785	122.583	0.525432	0.165975	0.298129
LOC107132530	5.85076	5.88682	6.22734	6.06103	6.22162	6.14188	69.8536	-1.82908	4.27752e-05	0.000273403	69.8536	-0.144091	0.730406	0.905885	69.8536	-1.68499	0.00016326	0.000936823
LOC107132531	7.87836	7.87016	7.44075	7.46347	7.70798	7.77312	211.618	0.295693	0.173698	0.300417	211.618	-0.748554	0.000942712	0.0200345	211.618	1.04425	2.88915e-06	2.53008e-05
LOC107132921	7.04016	6.89965	6.46669	6.60439	6.65854	6.7435	111.477	0.846697	0.0175616	0.04879	111.477	-0.698819	0.0602352	0.306298	111.477	1.54552	2.16918e-05	0.000155624
LOC112441472	8.21472	8.25596	8.85494	8.72598	8.42627	8.37857	368.788	-0.332423	0.0776478	0.162147	368.788	0.706504	0.000115059	0.00365603	368.788	-1.03893	1.70397e-08	2.31616e-07
LOC112441478	6.98468	7.03253	6.52034	6.75677	6.81959	6.79014	116.548	0.627717	0.102657	0.201088	116.548	-0.623789	0.114659	0.42717	116.548	1.25151	0.00132332	0.00576607
LOC112441868	8.88171	8.76367	7.97585	8.13657	8.27293	8.4035	361.833	0.868744	3.6022e-05	0.000235742	361.833	-0.583638	0.00732	0.0832773	361.833	1.45238	9.75322e-12	2.24441e-10
LOC112441869	5.54786	5.51572	5.40073	5.33511	5.44052	5.43693	44.1699	0.578474	0.224303	0.362736	44.1699	-0.597131	0.229905	0.576093	44.1699	1.1756	0.0156046	0.04569
LOC112442049	5.98981	6.14848	5.84192	5.86476	5.90276	5.93992	62.9951	0.721208	0.0888084	0.180168	62.9951	-0.430666	0.327385	0.665339	62.9951	1.15187	0.00724039	0.0242557
LOC112442278	6.15058	6.05383	6.15923	6.30382	6.33698	6.5771	80.7892	-1.61431	0.00049882	0.00234074	80.7892	-0.89097	0.0497515	0.276036	80.7892	-0.723342	0.123737	0.238433
LOC112442298	5.39148	5.3806	5.22761	5.21701	5.3101	5.24835	39.8665	0.72818	0.136934	0.25104	39.8665	-0.556859	0.279074	0.623046	39.8665	1.28504	0.0101625	0.0321556
LOC112442365	6.4002	6.27265	5.95825	6.04852	6.2082	6.20086	75.2114	0.525838	0.1888	0.319211	75.2114	-1.15601	0.00647106	0.0768292	75.2114	1.68185	5.70982e-05	0.000372401
LOC112442382	5.75399	5.70359	5.89054	5.88924	5.97291	5.96849	59.5965	-1.46369	0.00045507	0.00215885	59.5965	-0.386221	0.330662	0.667837	59.5965	-1.07747	0.0103689	0.0326624
LOC112442408	14.1388	13.7797	14.5383	14.5512	14.749	15.5748	26803.2	-1.48624	0.000382626	0.00185685	26803.2	-0.803801	0.0547276	0.289133	26803.2	-0.682443	0.10293	0.207172
LOC112442549	4.93939	4.98251	4.80241	4.79139	4.83585	4.88907	29.8352	0.812729	0.152165	0.27212	29.8352	-0.897042	0.140734	0.466118	29.8352	1.70977	0.00386329	0.0144172
LOC112442625	6.66429	6.73168	7.13955	7.24142	7.04195	6.98882	131.337	-1.18412	0.000113366	0.000645826	131.337	0.485805	0.0920152	0.380648	131.337	-1.66993	3.21998e-08	4.11814e-07
LOC112443006	5.46598	5.43061	5.31069	5.25551	5.33753	5.34642	41.5878	0.704042	0.147477	0.265983	41.5878	-0.543745	0.285683	0.629097	41.5878	1.24779	0.0118167	0.0364212
LOC112443022	6.58729	6.60649	6.63498	6.93265	6.97714	6.9152	113.676	-1.25345	0.00156304	0.00628649	113.676	-0.472542	0.224134	0.569314	113.676	-0.780906	0.0500692	0.117826
LOC112443143	6.47429	6.49244	6.12344	6.23624	6.2547	6.38874	82.6015	0.606777	0.129088	0.23955	82.6015	-0.735047	0.0771164	0.349696	82.6015	1.34182	0.00102288	0.00461741
LOC112443160	7.42149	7.30836	7.70453	7.89371	7.84689	7.75633	209.449	-1.12662	2.90973e-05	0.000194795	209.449	0.000109488	0.999665	0.999741	209.449	-1.12673	2.74901e-05	0.000192589
LOC112443193	6.84577	6.69336	6.43104	6.47402	6.49981	6.5852	98.9966	0.795694	0.0218225	0.0582164	98.9966	-0.404812	0.260532	0.604957	98.9966	1.20051	0.000617179	0.00298704
LOC112443488	6.05041	6.22785	6.22732	6.43324	6.47306	6.44724	82.4626	-1.45747	0.00329166	0.0119515	82.4626	-0.470029	0.332109	0.668946	82.4626	-0.987439	0.0475051	0.112861
LOC112444285	5.66288	5.53686	5.41256	5.43715	5.56973	5.49422	46.7373	0.399495	0.415276	0.567289	46.7373	-0.867381	0.09077	0.377657	46.7373	1.26688	0.0121708	0.0372794
LOC112444495	5.74009	5.62204	5.78947	5.86029	5.86878	5.8774	56.5414	-1.19048	0.0146754	0.0422138	56.5414	-0.241327	0.609926	0.851451	56.5414	-0.949155	0.0521931	0.121693
LOC112444653	8.7874	8.88883	9.24352	9.42992	10.2313	10.7958	962.02	-2.4806	4.55099e-26	4.92388e-24	962.02	-1.68588	4.04745e-13	8.19141e-11	962.02	-0.794721	0.000808251	0.0037651
LOC112444842	6.71794	6.92159	7.0917	7.45579	7.11652	7.05472	140.847	-0.904371	0.0289087	0.0732325	140.847	0.549425	0.173751	0.511286	140.847	-1.4538	0.000394417	0.00202817
LOC112444920	7.3359	7.29804	7.55081	7.93619	7.33897	7.41423	186.886	-0.169968	0.605716	0.73037	186.886	0.936721	0.00375392	0.0529858	186.886	-1.10669	0.000614032	0.00297396
LOC112445038	9.61713	9.6601	10.5463	10.2666	10.1296	10.0475	1104.13	-0.649901	4.55086e-05	0.000288537	1104.13	0.449077	0.00424845	0.0569851	1104.13	-1.09898	3.85002e-12	9.4774e-11
LOC112445159	7.05712	6.99847	9.36582	10.3556	8.49154	8.56083	656.479	-3.7508	8.71732e-11	1.72495e-09	656.479	2.05044	0.000179914	0.00524783	656.479	-5.80124	7.54223e-24	6.40421e-22
LOC112446001	5.1517	5.22338	5.01846	5.01276	5.04514	5.00217	34.4669	1.31785	0.0150608	0.0430456	34.4669	-0.0896933	0.874628	0.959153	34.4669	1.40755	0.00919103	0.0295417
LOC112446048	6.88705	6.95338	6.80379	6.9225	7.29626	7.11691	132.002	-0.858933	0.00741857	0.0237479	132.002	-1.06038	0.00104093	0.0215865	132.002	0.201446	0.539874	0.683457
LOC112446427	8.06066	8.10503	8.5948	8.79921	8.57471	8.61113	367.599	-1.01393	6.30716e-07	6.14056e-06	367.599	0.191194	0.331599	0.668578	367.599	-1.20513	2.49659e-09	3.89922e-08
LOC112446453	5.73961	5.79839	5.9078	5.86402	5.93166	5.97277	59.3047	-1.06881	0.0111601	0.0335479	59.3047	-0.329637	0.420149	0.738978	59.3047	-0.739176	0.0808796	0.170987
LOC112446676	7.14195	7.14248	7.60509	7.42041	7.45032	7.56622	172.889	-1.05761	0.000181668	0.000977247	172.889	0.0143638	0.958108	0.987477	172.889	-1.07198	0.000140167	0.000819383
LOC112446761	5.66112	5.61611	5.53146	5.54598	5.80658	5.73169	51.477	-0.709365	0.101289	0.199119	51.477	-1.50064	0.000875337	0.0190018	51.477	0.791277	0.0839332	0.176386
LOC112446777	5.45681	5.34674	5.23651	5.1674	5.28814	5.3503	40.5887	0.522239	0.343117	0.4954	40.5887	-1.15091	0.0485672	0.273234	40.5887	1.67314	0.00359299	0.0136053
LOC112446779	6.1113	6.22185	5.81936	5.8845	6.02805	5.95708	66.4361	0.764744	0.065703	0.141716	66.4361	-0.920874	0.0367036	0.229922	66.4361	1.68562	9.10411e-05	0.000558741
LOC112447050	6.10244	6.21426	5.96435	5.98087	5.85747	5.92744	65.9589	1.36887	0.00108634	0.00459324	65.9589	0.515173	0.229504	0.576093	65.9589	0.853697	0.0356206	0.0897439
LOC112447140	5.8417	5.92573	5.98136	6.17145	6.23209	6.16402	69.118	-1.70158	0.000406469	0.00195245	69.118	-0.493656	0.286141	0.629097	69.118	-1.20792	0.0126237	0.0384367
LOC112447294	5.8313	5.96043	6.08267	6.15907	6.11144	6.11559	67.5854	-1.23178	0.00765994	0.024381	67.5854	0.0316012	0.943286	0.984211	67.5854	-1.26338	0.0060436	0.0208649
LOC112447313	6.62786	6.61368	6.12436	6.12855	6.29017	6.27714	86.6667	1.22202	0.000204319	0.00108132	86.6667	-0.921824	0.0107191	0.109141	86.6667	2.14384	6.18081e-10	1.06038e-08
LOC112447400	4.68427	4.7147	4.7261	4.74077	4.89812	4.79669	27.7904	-1.55448	0.0129477	0.0380601	27.7904	-1.06386	0.0819853	NA	27.7904	-0.490617	0.445189	0.600146
LOC112447411	7.81158	7.98877	7.11234	7.44885	7.67211	7.47291	204.667	0.729054	0.0465053	0.107683	204.667	-0.786176	0.0357512	0.226956	204.667	1.51523	4.3565e-05	0.000292819
LOC112447523	7.6974	8.04947	8.34404	8.55166	8.28429	8.11671	302.546	-0.685223	0.0248999	0.0649333	302.546	0.476547	0.113119	0.424213	302.546	-1.16177	0.000128201	0.000757352
LOC112447844	8.46356	8.50273	9.02217	9.20484	9.01384	9.09933	493.519	-1.01501	1.75962e-08	2.33964e-07	493.519	0.0956184	0.584894	0.838697	493.519	-1.11063	5.86911e-10	1.01338e-08
LOC112448014	6.38099	6.30278	6.77637	6.63168	6.51544	6.70336	97.6673	-1.22391	0.00234495	0.00894763	97.6673	0.303555	0.430551	0.743464	97.6673	-1.52746	0.000128157	0.000757352
LOC112448384	5.15879	5.16708	5.35022	5.26094	5.40331	5.23989	39.4919	-1.49547	0.012194	0.0361457	39.4919	-0.126423	0.824167	0.939019	39.4919	-1.36904	0.0216947	0.06026
LOC112448540	5.4909	5.51023	5.54933	5.62108	5.68619	5.70087	49.1889	-1.28373	0.00494995	0.0168682	49.1889	-0.613698	0.166453	0.50096	49.1889	-0.670032	0.148108	0.273344
LOC112448743	6.54066	6.41457	6.22276	6.38337	6.18452	6.24748	82.5134	1.13999	0.00615168	0.0202282	82.5134	0.462541	0.273562	0.617727	82.5134	0.677447	0.0963409	0.196939
LOC112448762	7.67574	7.63207	7.24664	7.18945	7.19323	7.21029	171.083	1.17572	1.80624e-06	1.58798e-05	171.083	0.0568164	0.82385	0.938886	171.083	1.11891	4.41734e-06	3.70394e-05
LOC112448894	6.55532	6.39875	6.17963	6.22327	6.20857	6.16635	80.7897	1.22402	0.00128108	0.00529319	80.7897	0.0845425	0.829511	0.942055	80.7897	1.13947	0.00244703	0.00978813
LOC112449102	6.41178	6.4098	6.54904	6.79148	6.42819	6.51688	94.1081	-0.281791	0.478881	0.627041	94.1081	0.744632	0.0553161	0.291073	94.1081	-1.02642	0.00845763	0.0276615
LOC112449533	5.56866	5.64483	5.99195	5.66442	5.86141	5.92705	57.9125	-1.92886	0.00239335	0.00910125	57.9125	-0.242066	0.691616	0.887629	57.9125	-1.68679	0.00799066	0.0263397
LOC507055	5.94967	6.04529	5.56978	5.6843	5.61059	5.65762	57.658	1.92846	0.000114733	0.000652228	57.658	-0.036133	0.945168	0.984909	57.658	1.96459	7.76145e-05	0.000489506
LOC509805	6.8812	6.90997	10.2823	10.2399	8.15828	8.18865	757.872	-3.58492	4.90717e-43	1.82874e-40	757.872	2.96321	3.95733e-88	1.73529e-84	757.872	-6.54813	1.46647e-147	1.96742e-143
LOC509810	6.45744	6.43963	6.03262	5.90155	6.14501	6.19444	78.2682	1.05192	0.0160984	0.0454434	78.2682	-1.30748	0.00542847	0.0676245	78.2682	2.3594	2.90077e-07	3.038e-06
LOC512005	6.16352	6.10935	5.8431	5.99198	5.96984	5.95416	65.5722	0.825732	0.0656476	0.141658	65.5722	-0.251245	0.586288	0.838835	65.5722	1.07698	0.0167607	0.0485138
LOC512486	8.45998	8.33404	7.11073	7.21666	7.29652	7.25323	248.48	2.37523	1.58767e-23	1.37421e-21	248.48	-0.333619	0.196241	0.538497	248.48	2.70885	2.1402e-29	2.68346e-27
LOC514978	7.35064	7.33625	6.97664	6.99762	6.94545	7.01308	141.828	1.05022	9.11415e-05	0.000533023	141.828	0.0289388	0.916938	0.974661	141.828	1.02128	0.000123723	0.000733877
LOC516494	5.20565	5.20907	5.11567	5.1408	5.32818	5.32158	38.1608	-0.81409	0.093445	0.187421	38.1608	-1.68079	0.000987567	0.020687	38.1608	0.866696	0.0955904	0.195763
LOC520016	10.2162	10.1173	9.52069	9.84265	9.52875	9.41142	912.633	1.01438	2.6742e-08	3.42993e-07	912.633	0.33499	0.0682702	0.326106	912.633	0.679394	0.000174541	0.00099306
LOC520336	7.39529	7.4241	6.81312	6.53436	6.92448	6.84661	141.536	1.40771	0.000668471	0.00301858	141.536	-0.819088	0.0570482	0.296863	141.536	2.2268	1.28532e-07	1.44541e-06
LOC525947	8.61772	8.59725	8.37744	8.14414	8.80784	8.81038	389.581	-0.356707	0.0802382	0.166225	389.581	-1.014	1.03879e-06	6.86697e-05	389.581	0.657296	0.00159989	0.00681186
LOC526745	7.47745	7.57432	7.86563	8.21918	8.13613	7.97822	248.04	-1.2675	2.3833e-05	0.000163218	248.04	-0.00762857	0.979195	0.993029	248.04	-1.25987	2.57507e-05	0.000181827
LOC531462	6.88982	6.85406	6.66201	6.60525	6.49439	6.52126	104.961	1.34412	1.93055e-05	0.000134757	104.961	0.558113	0.0830997	0.364879	104.961	0.78601	0.0095753	0.0305862
LOC538679	6.07868	6.00032	6.31525	6.21984	6.11269	6.07492	71.6303	-0.301054	0.456353	0.606542	71.6303	0.772441	0.0483869	0.272604	71.6303	-1.07349	0.00634097	0.0217293
LOC615514	5.41951	5.47687	5.57585	5.74806	5.76127	5.70351	51.1937	-2.16829	0.000105027	0.000603703	51.1937	-0.338278	0.515885	0.797419	51.1937	-1.83001	0.00110315	0.00492017
LOC618256	9.16139	9.22276	9.6667	9.62773	9.83322	9.90082	786.94	-1.02637	2.17081e-14	7.50607e-13	786.94	-0.323628	0.0139448	0.130565	786.94	-0.702747	1.87942e-07	2.05831e-06
LOC618289	7.13932	7.2808	6.54505	6.62634	6.83382	7.06314	130.487	0.693789	0.0475475	0.109499	130.487	-1.49616	6.2402e-05	0.00222466	130.487	2.18995	2.7918e-09	4.30021e-08
LOC618686	7.789	7.89044	8.7571	9.18001	8.35003	8.40563	386.19	-1.13861	1.37881e-05	9.95054e-05	386.19	1.04587	3.31211e-05	0.00134894	386.19	-2.18448	2.68102e-17	1.22759e-15
LOC618701	7.63885	7.52412	7.50337	8.08215	8.26934	8.12907	249.429	-1.37494	0.000381486	0.00185234	249.429	-0.762705	0.0470904	0.268124	249.429	-0.612238	0.115565	0.226803
LOC618806	7.0688	7.02606	9.40681	10.4255	8.55184	8.60277	681.634	-3.75918	1.15523e-10	2.23967e-09	681.634	2.04931	0.000215309	0.00600977	681.634	-5.80849	1.65876e-23	1.36527e-21
LOC782601	10.1154	10.1489	9.28359	9.41261	9.18344	9.20776	817.051	1.38782	1.35974e-23	1.19231e-21	817.051	0.245575	0.0836436	0.366777	817.051	1.14224	6.54394e-17	2.88795e-15
LOC783163	6.9316	6.78437	7.0032	6.96907	7.21108	7.16358	132.155	-1.03032	0.000793065	0.00349877	132.155	-0.589972	0.0512843	0.280401	132.155	-0.440351	0.156288	0.284577
LOC785309	7.29289	7.24393	8.03729	7.76286	7.46384	7.65722	203.71	-0.83527	0.00614189	0.02021	203.71	0.76853	0.00904671	0.09723	203.71	-1.6038	9.13758e-08	1.06507e-06
LOC785408	8.69603	8.70774	7.9243	7.93523	8.65464	8.6666	370.138	0.0691869	0.678324	0.78764	370.138	-1.4779	1.29739e-16	4.16272e-14	370.138	1.54709	2.90375e-18	1.42707e-16
LOC786512	5.72047	5.75094	5.89597	6.09587	5.7297	5.74786	58.9066	-0.0117265	0.980362	0.987354	58.9066	1.36749	0.00293459	0.0450462	58.9066	-1.37921	0.00249757	0.00996649
LOC787891	6.591	6.62434	7.12896	7.38549	6.97874	7.059	135.591	-1.63241	2.59989e-06	2.18959e-05	135.591	0.64519	0.044906	0.260237	135.591	-2.2776	2.9011e-11	6.15841e-10
LOC788425	8.86782	8.80776	9.11201	9.62699	9.5085	9.41285	626.832	-1.01161	3.8718e-05	0.000250575	626.832	-0.0972771	0.68945	0.886239	626.832	-0.914334	0.000198521	0.00110927
LOC789863	8.04805	8.13611	11.202	11.5717	8.74004	8.59118	1487.75	-0.984443	4.97745e-07	4.93552e-06	1487.75	3.62967	4.25934e-90	2.80158e-86	1487.75	-4.61411	6.66943e-134	2.23693e-130
LOC789996	7.04237	6.96777	6.67773	6.52755	6.76434	6.78538	115.056	0.712181	0.0336752	0.0830033	115.056	-0.687318	0.0492306	0.275118	115.056	1.3995	4.36262e-05	0.000293084
LOX	14.3744	14.4394	14.1127	14.0025	12.8447	13.0309	16022.2	1.75265	1.01847e-60	6.50655e-58	16022.2	1.34178	2.85562e-36	2.88967e-33	16022.2	0.410873	0.000108229	0.00065083
LPAR2	6.45984	6.48207	7.05228	7.20006	6.97963	6.85483	124.907	-1.94187	1.83196e-08	2.42622e-07	124.907	0.568669	0.0668641	0.322295	124.907	-2.51054	1.63586e-13	4.86624e-12
LRCH2	10.5135	10.6173	10.1579	10.3399	9.6365	9.63284	1205.41	1.31103	2.36528e-21	1.58663e-19	1205.41	0.885106	1.90978e-10	2.53769e-08	1205.41	0.42592	0.00161604	0.00687405
LRRC66	8.44845	8.44222	9.15571	9.22992	8.93879	8.95132	489.044	-0.899567	1.87644e-08	2.46807e-07	489.044	0.402963	0.00856673	0.0936785	489.044	-1.30253	1.52101e-16	6.47805e-15
LRRC73	6.14129	6.02996	6.28013	6.31207	6.30017	6.18268	75.3069	-0.805491	0.0550252	0.122941	75.3069	0.21644	0.59514	0.84474	75.3069	-1.02193	0.0140671	0.0420509
LTB4R	5.70645	5.75193	5.46892	5.50021	5.68514	5.67303	50.9187	0.25385	0.552072	0.688754	50.9187	-1.56161	0.000825542	0.0181632	50.9187	1.81546	8.4249e-05	0.000523765
LURAP1L	7.42924	7.50246	7.2783	7.28231	7.05514	7.12326	158.809	1.08131	3.76258e-05	0.000244845	158.809	0.597675	0.0246881	0.183038	158.809	0.483631	0.0567263	0.129921
LY6G5B	7.01924	7.24702	6.86922	6.74505	6.87337	6.90498	126.672	0.754001	0.0268469	0.0689071	126.672	-0.29173	0.403674	0.725772	126.672	1.04573	0.00224243	0.00908345
LY6G6E	5.91973	6.04497	6.18489	6.40727	5.91793	6.0079	71.3743	0.144673	0.770882	0.856306	71.3743	1.54755	0.00137671	0.0260584	71.3743	-1.40288	0.00334219	0.0127865
LY75	8.98932	8.94077	8.17067	8.54176	8.01141	7.97566	383.997	1.82774	3.29756e-13	9.53451e-12	383.997	0.796668	0.0017316	0.0308661	383.997	1.03107	2.58359e-05	0.000182332
LY96	7.0588	7.18177	7.89977	8.04238	8.14247	8.19585	248.26	-2.72857	1.51524e-24	1.45203e-22	248.26	-0.382795	0.111153	0.42042	248.26	-2.34577	1.94854e-18	9.81521e-17
LYPD6	6.13634	6.07074	6.10527	6.00716	5.88773	5.81046	65.703	1.48899	0.000771855	0.00342095	65.703	1.28803	0.00380178	0.0534093	65.703	0.200953	0.629593	0.753961
LYPD6B	6.28716	6.28099	6.10263	6.01075	5.99023	6.11837	71.7422	1.03126	0.0155189	0.0440637	71.7422	0.0112063	0.979565	0.993078	71.7422	1.02005	0.0160189	0.0466992
MAB21L3	8.04779	8.05588	9.25196	9.86789	9.58572	9.72581	684.701	-2.76426	1.12396e-24	1.11696e-22	684.701	-0.0842508	0.744664	0.91177	684.701	-2.68	2.62805e-23	2.11125e-21
MAMDC2	12.2111	12.2053	11.5352	11.4783	11.367	11.3859	3488.92	1.03539	2.5575e-32	4.28892e-30	3488.92	0.16565	0.0610543	0.309003	3488.92	0.869743	1.5314e-23	1.2761e-21
MAP1A	8.02775	7.79955	7.32604	7.472	7.56208	7.68638	209.073	0.658951	0.0198927	0.0540573	209.073	-0.603499	0.0382389	0.235407	209.073	1.26245	1.0717e-05	8.27266e-05
MAP2	10.7359	10.6561	11.4773	11.7849	11.8007	11.8121	2884.31	-1.41687	4.6514e-24	4.27419e-22	2884.31	-0.206451	0.136585	0.461173	2884.31	-1.21042	5.6135e-18	2.68967e-16
MAPK10	9.40312	9.51757	10.0026	10.6038	10.7064	10.5886	1253.23	-1.66875	6.36301e-13	1.77476e-11	1253.23	-0.413237	0.0722396	0.337852	1253.23	-1.25552	6.47476e-08	7.76971e-07
MAPK4	9.4198	9.24758	8.48677	8.70261	8.05757	8.35191	475.264	1.95195	2.98602e-15	1.15116e-13	475.264	0.749556	0.0027751	0.0431518	475.264	1.20239	7.08379e-07	6.94709e-06
2023-03-03	10.2596	10.2118	9.81431	9.2344	9.17394	9.21194	884.891	1.53331	2.67712e-10	4.96766e-09	884.891	0.57043	0.0194808	0.158549	884.891	0.962882	6.41474e-05	0.00041244
MBNL3	11.7656	11.7962	10.8828	11.2057	10.6902	10.855	2526.48	1.28179	5.17814e-17	2.32341e-15	2526.48	0.364713	0.0176378	0.148928	2526.48	0.917077	1.69591e-09	2.70862e-08
MC1R	6.5195	6.73409	7.04439	6.92566	6.77484	6.89215	116.4	-0.782474	0.0518823	0.117339	116.4	0.4619	0.238928	0.584872	116.4	-1.24437	0.00178671	0.00748846
ME3	9.47015	9.44671	9.35415	9.11653	8.80709	8.78445	595.756	1.08531	7.4316e-10	1.26365e-08	595.756	0.74882	2.41252e-05	0.00102047	595.756	0.336485	0.0507913	0.119233
MEIS2	8.06114	8.16965	9.30543	9.17163	8.64655	8.71559	459.385	-1.09425	6.26714e-09	9.1193e-08	459.385	0.912282	2.94187e-07	2.21145e-05	459.385	-2.00653	1.54978e-27	1.73265e-25
MEIS3	6.90723	6.87459	7.173	7.27654	6.95272	6.90246	132.823	-0.127076	0.662908	0.774769	132.823	0.887565	0.00169696	0.0306177	132.823	-1.01464	0.000321268	0.0016949
METRNL	10.1495	10.1613	11.0162	10.8164	11.1734	11.0532	1805.51	-1.27779	2.02317e-22	1.56895e-20	1805.51	-0.251745	0.0515058	0.280841	1805.51	-1.02605	5.55002e-15	1.9803e-13
METTL27	6.1665	6.20557	6.34791	6.51781	6.43054	6.24644	82.0093	-0.771866	0.0763431	0.159883	82.0093	0.360325	0.394659	0.719377	82.0093	-1.13219	0.00861864	0.0280991
MEX3A	5.79315	5.79165	6.01839	6.03239	5.9912	5.95172	62.2676	-1.13278	0.00502599	0.0170965	62.2676	0.243575	0.521705	0.801075	62.2676	-1.37635	0.000563063	0.00275637
MFAP3L	6.38741	6.35218	6.12764	6.04391	6.04099	6.06425	74.5623	1.42447	0.000184811	0.000991374	74.5623	0.214352	0.587443	0.839528	74.5623	1.21012	0.00120736	0.00532129
MFSD6	9.95943	9.90659	10.7758	10.964	10.3196	10.4355	1428.2	-0.620045	5.61012e-06	4.41181e-05	1428.2	0.658186	9.22094e-07	6.25265e-05	1428.2	-1.27823	3.29514e-21	2.146e-19
MGST1	12.4528	12.4754	11.571	11.5383	11.4805	11.4386	3918.4	1.24113	1.29971e-47	6.01275e-45	3918.4	0.120429	0.165083	0.500089	3918.4	1.1207	1.61563e-39	3.33465e-37
MIA	6.18216	6.29314	5.97914	5.92658	6.25264	6.21463	73.0121	0.0173739	0.963802	0.977722	73.0121	-1.58281	0.000115928	0.00366594	73.0121	1.60019	9.03078e-05	0.000554748
MICALL1	13.3252	13.3503	12.5375	12.4679	12.6261	12.6097	7587.66	0.866199	7.47997e-27	8.65097e-25	7587.66	-0.139712	0.0857836	0.369526	7587.66	1.00591	1.23179e-35	2.11868e-33
MICU3	8.73141	8.72551	8.24293	8.59901	8.26311	8.10178	361.536	1.03513	6.04174e-05	0.000370457	361.536	0.506072	0.0515151	0.280841	361.536	0.529055	0.0378341	0.0942277
MISP	7.2038	7.36905	8.46199	9.2276	7.97341	8.10896	354.195	-1.88427	6.22725e-07	6.07157e-06	354.195	1.48351	3.97615e-05	0.00156606	354.195	-3.36778	2.25181e-19	1.23813e-17
MLF1	5.91634	5.932	5.65493	5.75375	5.65005	5.69742	56.0083	1.40329	0.00215924	0.00834103	56.0083	0.25059	0.595697	0.84474	56.0083	1.1527	0.0102294	0.0323139
MMD	11.6258	11.5972	9.97173	9.88513	10.1287	10.1825	1895.04	1.88211	4.33964e-70	4.47851e-67	1895.04	-0.312529	0.00477436	0.0615149	1895.04	2.19464	1.45844e-93	1.50511e-90
MMP11	8.53196	8.64379	8.66993	9.05655	9.22241	9.31482	504.429	-1.15245	8.21901e-07	7.8203e-06	504.429	-0.635933	0.00610394	0.0740068	504.429	-0.516514	0.0280122	0.0740371
MMP13	7.40323	7.19914	6.62356	6.32057	6.23075	6.26805	129.738	3.79722	3.52987e-15	1.34919e-13	129.738	1.50801	0.00235127	0.0384713	129.738	2.28922	2.64665e-07	2.79807e-06
MMP14	11.5568	11.5052	12.3312	12.7553	12.5272	12.4757	5039.62	-1.1992	1.71922e-14	6.13432e-13	5039.62	0.0720478	0.64347	0.865627	5039.62	-1.27125	4.11066e-16	1.66612e-14
MMP16	8.6843	8.86897	7.06872	6.68065	6.53534	6.45252	312.829	5.71333	9.77687e-42	3.05038e-39	312.829	2.12222	1.22738e-06	7.95375e-05	312.829	3.59112	1.56691e-24	1.40144e-22
MMP19	10.8348	10.7845	8.77463	9.15041	10.0747	10.0316	1218.81	1.00767	3.57048e-08	4.4601e-07	1218.81	-1.60615	2.09467e-17	8.10454e-15	1218.81	2.61382	4.36126e-44	1.10398e-41
MNX1	8.70076	8.31723	7.87431	8.10877	8.13555	7.96232	306.031	0.925777	0.00192085	0.00753192	306.031	-0.116701	0.699593	0.892123	306.031	1.04248	0.00047351	0.00237837
MOCOS	9.19052	9.03896	9.74836	9.82752	9.82671	9.68252	783.967	-0.986281	5.05504e-10	8.92348e-09	783.967	0.0458667	0.767701	0.920668	783.967	-1.03215	6.73465e-11	1.35258e-09
MORN3	8.72806	8.72134	9.31761	9.53025	8.91431	8.83122	541.819	-0.258286	0.150487	0.26992	541.819	0.895071	3.42598e-07	2.52085e-05	541.819	-1.15336	5.54471e-11	1.13396e-09
MPP7	6.74057	6.79815	6.30968	6.45769	6.21054	6.24476	94.9188	2.20657	8.18132e-09	1.16395e-07	94.9188	0.900273	0.0222805	0.17231	94.9188	1.3063	0.000311835	0.00165163
MSRB3	13.4661	13.4182	12.8356	12.6932	12.5331	12.6131	8179.9	1.04545	6.72e-27	7.83961e-25	8179.9	0.234376	0.0164373	0.143581	8179.9	0.811073	6.76837e-17	2.97719e-15
MST1	7.75949	7.66546	7.11006	7.60435	8.02558	8.07996	225.487	-0.725982	0.0791226	0.164575	225.487	-1.58663	0.000148975	0.00447436	225.487	0.860645	0.0404817	0.099342
MSX2	6.7452	6.72051	6.19824	6.29175	6.30833	6.35626	92.6235	1.43769	4.52338e-05	0.000287066	92.6235	-0.470788	0.20961	0.553255	92.6235	1.90848	1.04021e-07	1.19175e-06
MT2A	13.0526	13.1559	11.8551	11.9238	12.4376	12.4679	6220.44	0.786287	4.35477e-18	2.20466e-16	6220.44	-0.692683	4.35119e-14	1.08e-11	6220.44	1.47897	3.90416e-59	1.58722e-56
MTMR11	8.64147	8.35588	8.97826	9.23419	9.37297	9.38117	547.594	-1.47045	6.28263e-11	1.28097e-09	547.594	-0.414979	0.0603591	0.30636	547.594	-1.05547	2.88846e-06	2.53008e-05
MTSS1	5.04536	5.1056	4.84817	4.86413	4.94968	4.92211	31.987	1.06974	0.0499699	0.114002	31.987	-1.15127	0.0562524	0.294118	31.987	2.221	0.000138054	0.000809501
MUC1	7.64146	7.59623	7.84932	8.38624	8.17525	8.24754	270.073	-1.34061	6.62108e-05	0.00040067	270.073	-0.119901	0.716373	0.899913	270.073	-1.22071	0.000279337	0.00149736
MVP	10.8261	10.9961	11.5063	11.8548	11.8564	11.7761	3002.89	-1.1462	2.4659e-13	7.28689e-12	3002.89	-0.154528	0.320918	0.660668	3002.89	-0.991676	2.39416e-10	4.4121e-09
MYH15	8.25271	8.07438	7.85164	7.90552	7.66997	7.70164	247.936	1.07548	3.03085e-06	2.51932e-05	247.936	0.470137	0.04432	0.258275	247.936	0.605338	0.00717848	0.0240826
MYMK	6.9838	7.21733	7.09193	7.56372	8.09473	8.1958	220.731	-2.46749	5.23511e-09	7.73505e-08	220.731	-1.70337	4.36571e-05	0.0016695	220.731	-0.764116	0.0744096	0.160316
MYOM1	6.05511	6.07527	5.86398	5.85804	6.04989	6.17667	66.285	-0.222827	0.569837	0.702788	66.285	-1.45776	0.000438766	0.0108121	66.285	1.23493	0.00292633	0.0114227
MYOM3	6.52459	6.68077	6.95425	7.07143	7.15124	7.18799	130.177	-2.015	2.57748e-08	3.31539e-07	130.177	-0.425491	0.214589	0.558441	130.177	-1.58951	1.2307e-05	9.37594e-05
MZT1	11.1761	11.1672	10.546	10.625	10.2309	10.407	1740.44	1.12231	7.78939e-20	4.64455e-18	1740.44	0.357273	0.00404266	0.0549284	1740.44	0.765038	3.53827e-10	6.37173e-09
MZT2B	10.6644	10.4447	9.64601	9.91975	9.97805	10.6579	1265.62	0.260106	0.323505	0.473402	1265.62	-0.808398	0.00226388	0.0374609	1265.62	1.0685	5.30158e-05	0.000348828
NAV3	8.69562	8.56709	8.59999	8.96479	9.32025	9.3997	516.429	-1.21039	1.10367e-07	1.26554e-06	516.429	-0.917935	5.24566e-05	0.00192219	516.429	-0.292459	0.20389	0.345815
NCKAP1L	8.56573	8.53874	9.24793	9.13859	9.02989	8.9388	499.7	-0.765296	4.75269e-06	3.78859e-05	499.7	0.340118	0.0359816	0.227676	499.7	-1.10541	2.34495e-11	5.05785e-10
NDRG2	9.23499	9.33796	9.89457	10.1461	10.1356	10.1802	962.33	-1.28207	1.85624e-15	7.30302e-14	962.33	-0.184479	0.243405	0.588953	962.33	-1.09759	1.0197e-11	2.33453e-10
NEB	7.73543	7.64898	7.6415	7.77743	7.30291	7.33342	195.81	1.00826	7.14009e-05	0.000428789	195.81	1.05179	3.41795e-05	0.00137083	195.81	-0.0435221	0.85775	0.915807
NECTIN4	6.2423	6.25666	6.60331	6.41557	6.35901	6.33782	84.643	-0.485031	0.209053	0.344045	84.643	0.638088	0.0877421	0.372892	84.643	-1.12312	0.00297814	0.0115912
NEDD1	12.3514	12.3135	11.6492	11.2924	11.4925	11.5099	3711.57	1.02899	1.46846e-12	3.86761e-11	3711.57	-0.0215939	0.882472	0.961517	3711.57	1.05059	4.76407e-13	1.32055e-11
NEU3	11.1884	11.0988	10.0977	10.1347	10.2571	10.188	1575.7	1.22009	9.4952e-28	1.15807e-25	1575.7	-0.146337	0.201288	0.544054	1575.7	1.36643	2.20337e-34	3.74183e-32
NEURL1B	10.4421	10.352	9.32971	9.63648	9.52274	9.43276	964.519	1.31105	6.28267e-14	2.0213e-12	964.519	0.0244666	0.890305	0.964265	964.519	1.28658	1.5125e-13	4.5294e-12
NEURL2	5.82473	5.84832	5.87546	5.89223	6.02374	6.05416	61.6204	-1.07294	0.00611792	0.0201715	61.6204	-0.770496	0.0461318	0.265238	61.6204	-0.302441	0.449486	0.603997
NFE2L3	11.5036	11.4753	11.0292	10.9264	10.6734	10.7334	2218.29	1.01392	2.46496e-22	1.90057e-20	2218.29	0.36132	0.000595717	0.0139863	2218.29	0.652603	2.61976e-10	4.80803e-09
NFIA	9.17941	9.09587	10.1703	9.91841	9.92034	9.92612	891.825	-1.18854	2.48361e-13	7.3231e-12	891.825	0.180165	0.255077	0.600061	891.825	-1.3687	2.56465e-17	1.17833e-15
NFIX	8.13518	8.14035	7.87111	7.92096	7.74631	7.58345	245.714	1.06452	4.31629e-06	3.47374e-05	245.714	0.557179	0.0175077	0.148262	245.714	0.507343	0.024622	0.0669013
NHLH1	5.59108	5.636	5.29148	5.30197	5.39229	5.43788	45.4525	1.12461	0.0144082	0.0415253	45.4525	-1.28649	0.0123449	0.120514	45.4525	2.4111	1.20944e-06	1.14266e-05
NID2	11.1098	11.2153	10.2382	9.97831	10.2008	10.2809	1593.13	1.21841	1.09982e-16	4.75972e-15	1593.13	-0.173622	0.244083	0.58905	1593.13	1.39204	2.75597e-21	1.82138e-19
NKX3-1	6.30163	6.42918	6.11484	6.20275	6.00707	5.96639	75.1463	1.89747	3.9238e-06	3.19234e-05	75.1463	1.07798	0.0100838	0.104205	75.1463	0.819489	0.034066	0.0867724
NLGN1	8.6282	8.64937	7.845	8.246	8.13958	8.06631	324.39	1.02456	0.000283642	0.00143436	324.39	-0.0812008	0.776837	0.924353	324.39	1.10576	8.75662e-05	0.000541377
NMUR2	8.35737	8.23665	7.27721	6.95637	7.22611	7.17114	234.745	2.39671	7.41435e-13	2.04252e-11	234.745	-0.211908	0.543514	0.815271	234.745	2.60862	6.81104e-15	2.37961e-13
NOTUM	6.00507	5.86584	6.20781	6.6693	6.22648	6.09632	80.6993	-1.443	0.0182842	0.0504216	80.6993	1.09193	0.0618561	0.310106	80.6993	-2.53493	2.68695e-05	0.000188792
NOV	5.9429	5.97591	6.28273	6.19044	6.2339	6.21331	72.7509	-1.47964	0.000177027	0.000957649	72.7509	0.0526306	0.886595	0.96288	72.7509	-1.53227	9.48871e-05	0.000579693
NPDC1	8.92716	8.80129	9.32257	9.74336	9.29136	9.24141	625.09	-0.660693	0.00305734	0.0112008	625.09	0.43912	0.0460661	0.265133	625.09	-1.09981	7.03096e-07	6.90032e-06
NPR3	8.38374	8.5192	7.81315	7.52915	7.61814	7.47998	268.535	1.90683	2.16733e-11	4.79817e-10	268.535	0.345791	0.235952	0.582351	268.535	1.56104	2.62844e-08	3.44031e-07
NR4A1	5.8546	5.79552	6.03786	6.17766	6.31497	6.22464	71.7178	-2.6013	2.07861e-08	2.70744e-07	71.7178	-0.624739	0.138652	0.463768	71.7178	-1.97656	2.4107e-05	0.000171272
NRG1	9.06584	9.19377	8.50843	9.07628	8.42628	8.42026	467.118	1.24427	1.61318e-05	0.000114814	467.118	0.745352	0.0100825	0.104205	467.118	0.498916	0.0802907	0.169983
NRG3	7.39891	7.35262	6.75597	6.69617	6.46207	6.5503	135.689	2.84656	2.27365e-18	1.17774e-16	135.689	1.0744	0.00151221	0.0282172	135.689	1.77216	3.33699e-09	5.07586e-08
NRTN	7.66649	7.68529	7.6282	7.50989	7.28785	7.24045	186.221	1.11086	9.29718e-06	6.9721e-05	186.221	0.862955	0.000627279	0.0144284	186.221	0.247902	0.302279	0.458442
NTRK2	7.15605	7.06168	7.86149	7.54562	9.411	9.48687	462.617	-4.47093	5.03159e-66	3.97081e-63	462.617	-2.82472	2.96494e-33	2.60025e-30	462.617	-1.64621	1.11941e-09	1.84496e-08
NUAK1	7.5341	7.53685	6.26704	6.35445	6.40891	6.55464	147.939	2.84776	1.42795e-16	6.15995e-15	147.939	-1.04253	0.00849689	0.0930696	147.939	3.89029	1.00849e-25	9.87583e-24
NUDT4	13.479	13.4532	12.9345	12.4769	12.2929	12.3595	7923.38	1.37429	9.22148e-18	4.58205e-16	7923.38	0.488248	0.00232566	0.0381472	7923.38	0.886041	2.97333e-08	3.8519e-07
NUP62CL	8.02546	8.04508	7.56651	7.57373	7.54714	7.58533	219.955	1.0693	6.95081e-07	6.69433e-06	219.955	0.013098	0.953171	0.986348	219.955	1.05621	7.75273e-07	7.56441e-06
NXN	12.625	12.6928	11.7178	11.5259	11.8337	11.7611	4500.59	1.05432	3.47205e-21	2.28339e-19	4500.59	-0.214951	0.0560667	0.293573	4500.59	1.26927	6.1311e-30	8.14404e-28
NXPH3	10.5019	10.5128	11.8101	11.9047	12.2115	12.1739	3446.32	-2.13705	4.39991e-110	1.96764e-106	3446.32	-0.410235	9.88693e-06	0.000483504	3446.32	-1.72681	3.27185e-72	1.90848e-69
NXPH4	6.31425	6.31893	6.07209	6.06158	6.14774	6.19007	74.0413	0.618418	0.0799074	0.165642	74.0413	-0.566088	0.126279	0.443819	74.0413	1.18451	0.001026	0.00462702
OAF	8.09524	8.13187	8.352	8.42206	7.98394	7.79881	288.755	0.491048	0.0294419	0.0743866	288.755	1.03132	3.80126e-06	0.000214616	288.755	-0.540273	0.013302	0.0400492
OGFRL1	12.8261	12.8671	12.6035	12.3896	11.8171	11.8995	5717.02	1.20827	1.45895e-26	1.63111e-24	5717.02	0.790586	3.24585e-12	5.77016e-10	5717.02	0.417688	0.000207041	0.00115303
OLFM1	6.96162	6.83686	6.9086	7.16232	7.4684	7.5869	155.015	-1.77693	4.63079e-07	4.64483e-06	155.015	-1.27188	0.000252915	0.00677616	155.015	-0.505051	0.159842	0.289516
OLFML2B	9.69305	9.53124	9.1479	9.72403	10.44	10.4781	1008.93	-1.1871	9.97911e-07	9.28431e-06	1008.93	-1.402	8.16076e-09	8.38709e-07	1008.93	0.214905	0.37957	0.537447
OPRD1	6.42097	6.47474	6.04873	6.01159	6.19059	6.21488	78.6434	0.941394	0.00733638	0.023517	78.6434	-1.04439	0.00627296	0.0748626	78.6434	1.98579	8.29861e-08	9.75759e-07
OSR2	6.24278	6.30966	6.00982	6.02239	6.02556	5.91967	70.3994	1.43195	0.000482555	0.00227157	70.3994	0.277484	0.512213	0.795909	70.3994	1.15447	0.00408583	0.0151007
OTULINL	7.54021	7.64773	7.26597	6.95489	7.08326	6.84757	162.165	1.7225	2.11629e-05	0.000146126	162.165	0.523277	0.202894	0.546268	162.165	1.19922	0.0026467	0.0104805
OVOL2	7.4713	7.48646	7.74251	8.20285	7.90439	7.84001	230.438	-0.979753	0.00272802	0.0101834	230.438	0.263969	0.409782	0.729949	230.438	-1.24372	0.000131347	0.000773552
OXTR	7.63977	7.63237	8.72544	9.11759	9.02408	8.9942	445.859	-2.76739	2.61292e-29	3.50549e-27	445.859	-0.114563	0.615089	0.853263	445.859	-2.65283	4.38398e-27	4.82094e-25
PABPC1L	6.04426	6.17328	5.75813	5.89489	5.8694	5.90123	63.5387	1.06726	0.0246456	0.0644658	63.5387	-0.37873	0.44209	0.750896	63.5387	1.44599	0.00254401	0.0101337
PAG1	9.51752	9.39	8.86683	8.56699	9.0409	9.12229	570.177	0.586109	0.00415677	0.0146133	570.177	-0.607379	0.00357272	0.0515342	570.177	1.19349	7.35233e-09	1.05949e-07
PAK3	7.27622	7.23387	7.39035	7.67679	8.0908	8.2565	228.708	-2.16684	2.6432e-13	7.75954e-12	228.708	-1.34186	3.38985e-06	0.000193046	228.708	-0.824978	0.00630967	0.0216498
PAK6	10.2753	10.3104	10.5469	11.2518	11.1826	11.2524	1915.55	-1.21944	2.07565e-07	2.25366e-06	1915.55	-0.344856	0.140577	0.466	1915.55	-0.874587	0.000197726	0.00110621
PAPSS2	12.7086	12.6639	11.6812	11.6344	11.8984	11.8861	4640.67	0.970178	8.62327e-31	1.27132e-28	4640.67	-0.291845	0.000620657	0.0143493	4640.67	1.26202	1.09285e-50	3.66541e-48
PARP11	8.86845	8.81525	8.19493	8.19164	8.65708	8.53637	389.325	0.425535	0.0157372	0.0445892	389.325	-0.792681	1.52935e-05	0.000708403	389.325	1.21822	1.54118e-11	3.44034e-10
PARP8	6.56823	6.73945	6.37291	6.22361	6.15524	6.2403	88.9706	1.88055	1.03841e-05	7.69684e-05	88.9706	0.58447	0.181511	0.522247	88.9706	1.29608	0.00175364	0.00738214
PARPBP	11.1541	11.1738	10.0876	10.1117	10.0398	9.98186	1541.23	1.53711	1.66445e-47	7.44342e-45	1541.23	0.125851	0.248768	0.593979	1541.23	1.41126	4.7084e-41	1.03554e-38
PBLD	7.30514	7.32688	7.5308	7.33936	7.89384	7.8943	198.564	-1.41609	6.4296e-08	7.69488e-07	198.564	-1.06201	4.07177e-05	0.00158474	198.564	-0.354076	0.186039	0.323219
PCK2	13.4726	13.4807	14.0923	14.5405	14.4043	14.3676	18093.6	-1.08442	1.16811e-12	3.12803e-11	18093.6	-0.0587283	0.69995	0.89224	18093.6	-1.0257	1.76157e-11	3.86163e-10
PCSK5	7.877	8.02194	7.37057	7.40472	7.40055	7.51178	204.887	1.14605	4.12913e-06	3.33513e-05	204.887	-0.195039	0.45008	0.754959	204.887	1.34108	7.53807e-08	8.93382e-07
PDE1B	8.60692	8.83418	9.05035	8.93198	7.6501	7.55042	414.884	2.43617	2.04967e-26	2.27259e-24	414.884	2.86871	2.67885e-36	2.88967e-33	414.884	-0.43254	0.0340119	0.0866673
PDE7A	8.72172	8.72633	9.00576	9.04002	8.37698	8.41612	435.497	0.615621	0.000196628	0.00104639	435.497	1.12324	6.18321e-12	1.04282e-09	435.497	-0.507622	0.0013151	0.00573397
PDGFC	10.3447	10.3399	9.74071	9.83059	8.45475	8.42273	929.718	2.95792	1.5246e-97	4.09081e-94	929.718	2.19501	2.19856e-53	3.61526e-50	929.718	0.762903	1.01083e-09	1.67838e-08
PDGFD	7.28188	7.24239	6.99461	6.84881	6.90429	6.93595	135.154	1.0165	0.000689973	0.00310003	135.154	0.0191324	0.950457	0.985943	135.154	0.997367	0.000800365	0.00373474
PDGFRL	5.99292	6.12804	5.69651	5.80185	5.87118	5.74052	61.2497	1.23271	0.0148062	0.0424717	61.2497	-0.415823	0.429185	0.743322	61.2497	1.64853	0.00125021	0.00549026
PERM1	5.93877	6.00429	6.14815	6.47344	6.19296	6.28505	76.2373	-1.52305	0.0028427	0.0105457	76.2373	0.318013	0.514037	0.796578	76.2373	-1.84106	0.000281197	0.0015036
PGBD1	6.79417	6.76647	6.62748	6.66701	6.5658	6.44695	101.825	1.04378	0.00211832	0.00821371	101.825	0.593691	0.08425	0.367476	101.825	0.450093	0.171998	0.306078
PHACTR3	8.61828	8.54097	9.25368	9.1067	9.40848	9.15812	544.565	-1.20573	7.92341e-10	1.33903e-08	544.565	-0.170793	0.373703	0.703199	544.565	-1.03494	1.33363e-07	1.49473e-06
PHOSPHO1	6.47743	6.54986	6.74918	6.73318	6.83079	6.71528	104.414	-1.01987	0.00227621	0.00872607	104.414	-0.112382	0.728334	0.905085	104.414	-0.907489	0.00656811	0.0223876
PI3	8.08491	7.98876	8.87324	9.02406	8.97107	8.96888	443.094	-1.76634	4.684e-21	3.06539e-19	443.094	-0.0326956	0.853188	0.951685	443.094	-1.73365	2.0182e-20	1.24203e-18
PIK3CD	5.05792	5.07401	4.91138	4.89548	5.01173	4.91033	32.1198	0.83251	0.158461	0.280315	32.1198	-0.74046	0.234815	0.58184	32.1198	1.57297	0.00956258	0.0305529
PIK3IP1	8.26541	8.23233	8.47877	8.94164	8.84178	8.8461	407.346	-1.10868	2.69407e-05	0.000181992	407.346	-0.189104	0.467954	0.768436	407.346	-0.919573	0.000500709	0.00249536
PIP4P2	7.54825	7.43983	7.29668	7.326	7.21754	6.98412	162.433	1.10238	0.000645811	0.00293503	162.433	0.632254	0.0524509	0.283481	162.433	0.470123	0.136867	0.257184
PITPNM2	7.49356	7.35854	7.97564	8.18466	7.75148	7.85359	231.689	-0.971271	0.000321869	0.00159578	231.689	0.590495	0.0229625	0.175598	231.689	-1.56177	4.54453e-09	6.75187e-08
PKHD1	9.30474	9.25187	8.87928	8.43198	8.37821	8.48896	478.804	1.4451	1.85973e-08	2.45572e-07	478.804	0.456259	0.078717	0.353662	478.804	0.98884	0.000100581	0.00060976
PKIB	9.32353	9.3981	8.29736	7.85518	7.82699	7.77452	446.782	2.77127	4.53002e-24	4.19137e-22	446.782	0.667288	0.0172091	0.146571	446.782	2.10398	3.73119e-15	1.36769e-13
PKIG	7.22232	7.25112	6.54523	6.71139	6.73533	6.78866	127.356	1.38346	3.77003e-05	0.000245171	127.356	-0.549541	0.120249	0.435418	127.356	1.933	1.53498e-08	2.09922e-07
PKLR	6.17057	6.1417	6.56189	6.72055	6.51949	6.2757	90.4673	-1.3505	0.00288392	0.0106703	90.4673	0.815286	0.0565424	0.295048	90.4673	-2.16579	1.20627e-06	1.14047e-05
PKP1	6.51671	6.51228	6.3845	6.25114	6.71242	6.55377	92.6702	-0.4314	0.264288	0.409008	92.6702	-1.33071	0.000837013	0.018321	92.6702	0.899308	0.0247013	0.0670565
PKP2	11.5043	11.4542	10.6437	10.7331	10.442	10.4444	2021.35	1.34693	1.3097e-38	3.4342e-36	2021.35	0.329913	0.00171851	0.0307861	2021.35	1.01702	3.12329e-23	2.45041e-21
PLA2G4A	7.18011	7.27958	7.95791	7.2973	7.22218	7.26274	177.661	-0.0297928	0.945794	0.966681	177.661	1.09729	0.011357	0.1137	177.661	-1.12708	0.00914914	0.0294552
PLA2G4F	8.33584	8.52951	7.99516	7.88696	8.3595	8.35892	313.274	0.145664	0.49607	0.64172	313.274	-0.879194	6.58151e-05	0.00233369	313.274	1.02486	2.81872e-06	2.47811e-05
PLAT	11.1555	11.2928	12.3334	12.5287	12.3964	12.364	4546.76	-1.43667	2.94037e-34	5.80118e-32	4546.76	0.0659964	0.570809	0.831761	4546.76	-1.50266	2.1783e-37	4.17487e-35
PLBD1	9.97412	9.85398	8.99759	9.09215	9.11401	9.06849	707.258	1.24788	4.6233e-17	2.08142e-15	707.258	-0.0723206	0.636483	0.861262	707.258	1.3202	5.27367e-19	2.77457e-17
PLCD3	9.24644	9.054	9.47397	10.0177	9.99301	9.94342	839.471	-1.22729	3.97759e-07	4.03084e-06	839.471	-0.274789	0.252325	0.597643	839.471	-0.952503	8.43136e-05	0.000523924
PLCE1	10.0394	10.0337	9.19859	8.9076	9.13032	9.2349	755.475	1.2667	3.11301e-12	7.80637e-11	755.475	-0.194756	0.293826	0.635765	755.475	1.46146	9.26224e-16	3.59139e-14
PLEKHA5	11.8148	11.8073	10.6306	10.4648	10.4014	10.4003	2270.07	1.80774	3.78164e-58	2.30611e-55	2270.07	0.20174	0.0784489	0.35294	2270.07	1.606	5.43055e-47	1.58383e-44
PLEKHG1	9.55881	9.55342	6.32725	6.51154	6.52522	6.49505	503.577	5.85681	9.9666e-96	2.22853e-92	503.577	-0.377533	0.296846	0.639185	503.577	6.23435	8.10435e-99	1.08728e-95
PLIN1	6.3766	6.29127	6.10203	6.11409	6.09596	6.04113	73.8267	1.21384	0.00127118	0.00526364	73.8267	0.235316	0.544443	0.81591	73.8267	0.978529	0.00809943	0.0266459
PLPP3	8.32747	8.46752	8.51753	8.70943	9.11269	9.14462	444.517	-1.27746	7.90828e-11	1.58591e-09	444.517	-0.867343	8.13886e-06	0.000421523	444.517	-0.410115	0.0394678	0.0974778
PLPP7	5.78594	5.91353	5.82107	6.02976	5.66664	5.64254	58.1648	1.43126	0.00632997	0.0207382	58.1648	1.80058	0.000551842	0.0131991	58.1648	-0.369317	0.45148	0.605888
PLSCR4	5.28314	5.30928	5.22047	5.11267	5.1157	5.12863	37.3021	1.41631	0.0126319	0.0372796	37.3021	0.502645	0.387395	0.714241	37.3021	0.91366	0.0974813	0.198695
PNPLA2	9.49898	9.63659	10.2269	10.5564	9.94503	9.96242	1058.84	-0.560657	0.00143943	0.00585195	1058.84	0.624472	0.000322211	0.00834386	1058.84	-1.18513	1.1369e-11	2.58958e-10
PODNL1	6.5935	6.53204	7.03022	7.1006	6.92671	6.86838	120.917	-1.35485	1.81549e-05	0.000127655	120.917	0.480868	0.10119	0.399987	120.917	-1.83572	3.66462e-09	5.50555e-08
PORCN	7.2437	7.29059	7.64615	7.82017	7.5592	7.55056	189.869	-0.805769	0.00202038	0.0078749	189.869	0.424781	0.0909538	0.377921	189.869	-1.23055	1.74096e-06	1.59868e-05
PPFIBP2	8.24553	8.13084	8.20547	8.93533	8.76354	8.73036	384.975	-1.05342	0.00296465	0.0109029	384.975	-0.204179	0.561852	0.827172	384.975	-0.849237	0.0166381	0.0482317
PPM1N	6.65472	6.72388	7.00913	6.98541	6.80001	6.85404	116.749	-0.524088	0.0866142	0.176652	116.749	0.530134	0.0724542	0.338111	116.749	-1.05422	0.000433807	0.00219455
PPP1R14A	8.40837	8.36386	8.19925	8.33347	7.91713	7.89337	299.331	1.0153	7.08098e-07	6.80504e-06	299.331	0.788882	0.000128321	0.00398128	299.331	0.226422	0.252045	0.404485
PPP1R3C	6.42552	6.29734	6.81354	6.69995	6.71148	6.65698	101.394	-1.42694	0.000199188	0.00105834	101.394	0.232974	0.521526	0.801075	101.394	-1.65991	1.30069e-05	9.84766e-05
PRDX6	13.3754	13.3472	12.5563	12.4234	12.6621	12.6761	7709.34	0.832088	5.56326e-20	3.37723e-18	7709.34	-0.21608	0.0181375	0.151684	7709.34	1.04817	1.00522e-30	1.4048e-28
PRICKLE1	12.1003	12.0808	11.0385	10.9335	11.3866	11.3256	3081.63	0.914337	8.6449e-21	5.57596e-19	3081.63	-0.472886	2.01676e-06	0.000122826	3081.63	1.38722	3.44546e-45	9.43354e-43
PRKAR2B	8.8399	8.968	7.4372	7.70395	8.49703	8.46097	377.647	0.715533	0.00344416	0.012448	377.647	-2.00185	2.18088e-14	5.85499e-12	377.647	2.71738	1.15866e-25	1.12642e-23
PRKCG	7.24358	7.29896	6.83899	6.84618	7.16012	7.19539	141.849	0.247662	0.33959	0.492268	141.849	-1.1423	3.4075e-05	0.00137082	141.849	1.38996	3.3261e-07	3.43518e-06
PRKN	5.1425	5.30445	5.08557	4.98777	5.00503	4.98101	35.3367	1.9999	0.00195032	0.00763063	35.3367	0.614205	0.355766	0.688716	35.3367	1.38569	0.0261875	0.0700002
PROCR	9.01983	9.15421	9.66532	10.2842	10.1905	10.2538	967.575	-1.6785	1.21235e-11	2.80914e-10	967.575	-0.288435	0.238586	0.584766	967.575	-1.39006	2.0226e-08	2.7054e-07
PRODH	6.91132	6.96729	6.98018	7.37794	7.29007	7.27285	145.647	-1.05536	0.00674584	0.0219187	145.647	-0.223951	0.559279	0.825389	145.647	-0.831405	0.0330062	0.0845383
PRR11	11.5264	11.4428	10.6967	10.658	10.6683	10.6204	2079.53	1.08569	3.6721e-26	4.00527e-24	2079.53	0.0446055	0.668827	0.877998	2079.53	1.04109	2.16736e-24	1.92565e-22
PRR15	9.45333	9.43215	10.1274	10.2132	10.2225	10.0722	1015.14	-1.03116	5.07404e-14	1.66033e-12	1015.14	0.029415	0.826013	0.940064	1015.14	-1.06057	8.02504e-15	2.76061e-13
PRR15L	8.92515	9.10166	9.75635	10.0267	9.56861	9.63028	771.895	-0.915814	7.51637e-07	7.18743e-06	771.895	0.436343	0.0161048	0.142021	771.895	-1.35216	1.9082e-13	5.61413e-12
PRR16	6.59451	6.62652	6.92264	7.15698	6.72834	6.69992	116.082	-0.426012	0.222475	0.360473	116.082	1.03904	0.00198022	0.0339255	116.082	-1.46505	1.56719e-05	0.000116549
PRR18	10.7649	10.5889	9.74895	10.0258	10.2361	10.1603	1279.73	0.65217	6.68905e-05	0.000404418	1279.73	-0.427333	0.00981959	0.10244	1279.73	1.0795	4.8875e-11	1.00569e-09
PRR5L	8.22328	7.93867	9.06091	8.701	8.36818	8.5095	381.996	-0.708096	0.0121041	0.0359267	381.996	0.796398	0.0040158	0.0548576	381.996	-1.50449	7.25487e-08	8.63632e-07
PRR7	6.03006	6.0208	5.80957	5.86228	6.29641	6.15352	68.9009	-0.842363	0.0365431	0.088655	68.9009	-2.13827	6.91043e-07	4.80988e-05	68.9009	1.29591	0.00303678	0.011792
PRRG1	10.4084	10.355	10.1822	9.7067	9.3446	9.40761	1032.55	1.45057	3.21732e-12	8.05291e-11	1032.55	0.878361	2.63701e-05	0.00110477	1032.55	0.572208	0.00540435	0.0189952
PRRG4	11.508	11.5661	10.8107	11.127	10.5039	10.676	2223.6	1.22	4.67494e-15	1.76673e-13	2223.6	0.508562	0.00114409	0.0228214	2223.6	0.711437	4.28521e-06	3.60668e-05
PRRT1B	6.38231	6.26926	6.08207	6.11421	6.22584	6.33033	76.7787	0.187966	0.622659	0.744852	76.7787	-0.934656	0.0188041	0.155025	76.7787	1.12262	0.00439071	0.0159853
PRSS23	15.3934	15.3846	14.9055	14.2311	13.873	13.8263	28540.4	1.82201	1.08443e-08	1.51549e-07	28540.4	0.911261	0.00424951	0.0569851	28540.4	0.910744	0.00425932	0.0155831
PRSS35	9.74846	9.52268	10.1655	10.342	10.7721	10.8869	1330.89	-1.64226	1.71401e-25	1.78257e-23	1330.89	-0.76778	7.66158e-07	5.22218e-05	1330.89	-0.874483	3.30228e-08	4.20735e-07
PRSS36	6.07506	6.12179	6.29772	6.46893	6.21941	6.2834	77.9911	-0.819544	0.0454084	0.105581	77.9911	0.533668	0.174322	0.51236	77.9911	-1.35321	0.000782834	0.00366835
PRSS8	4.79998	4.7895	4.93502	5.06721	4.82657	4.88323	30.5694	-0.901863	0.169604	0.294972	30.5694	1.19825	0.0496309	0.275902	30.5694	-2.10011	0.000935077	0.00427573
PRTFDC1	5.53028	5.62547	5.49881	5.45196	5.34363	5.42598	45.3988	1.3958	0.0085849	0.0268724	45.3988	0.782401	0.146567	0.474199	45.3988	0.6134	0.229977	0.376908
PRTG	4.70771	4.7446	4.80198	5.01995	4.7262	4.79744	29.0797	-0.545778	0.474126	0.623051	29.0797	1.34645	0.0646052	0.31674	29.0797	-1.89223	0.0104641	0.0329081
PSD3	7.16991	7.0698	6.67141	6.51581	6.72209	6.6903	119.512	1.26561	0.000203813	0.00107949	119.512	-0.466468	0.191429	0.534344	119.512	1.73208	5.30829e-07	5.30671e-06
PTGR1	6.39939	6.38414	6.92914	6.83995	6.78632	6.77104	108.973	-1.71996	1.69237e-07	1.86763e-06	108.973	0.317132	0.288043	0.630322	108.973	-2.03709	3.72498e-10	6.69e-09
PTHLH	8.60808	8.6266	8.43478	8.20724	7.99569	8.05426	332.554	1.17513	7.91868e-08	9.31904e-07	332.554	0.637441	0.00395794	0.0544631	332.554	0.537689	0.0118305	0.0364212
PTN	11.6827	11.7756	12.2169	11.4757	10.6884	10.6447	3047.56	1.36135	0.000190933	0.00101892	3047.56	1.57362	1.61092e-05	0.000730745	3047.56	-0.21227	0.55993	0.700194
PTP4A3	5.95351	5.97511	6.35362	6.92993	6.04521	5.95502	89.9954	-0.245131	0.659427	0.772652	89.9954	2.56358	1.30499e-06	8.37421e-05	89.9954	-2.80871	1.231e-07	1.39133e-06
PTPN12	11.4618	11.425	10.5858	10.4626	10.6457	10.5954	1993.18	1.06389	1.39543e-22	1.11435e-20	1993.18	-0.125983	0.255241	0.600124	1993.18	1.18987	7.27686e-28	8.34413e-26
PTPRT	7.93348	8.04891	9.96423	10.2134	9.27229	9.3333	755.937	-2.33832	1.62555e-34	3.3043e-32	755.937	1.12009	7.98776e-11	1.14216e-08	755.937	-3.45841	2.28043e-75	1.61023e-72
QPRT	9.00714	9.10545	9.69216	10.2073	10.0977	10.0095	903.023	-1.50094	2.74307e-11	5.95486e-10	903.023	-0.108297	0.625937	0.857514	903.023	-1.39264	6.37573e-10	1.09103e-08
RAB33A	6.35935	6.50809	6.5485	6.71423	6.71026	6.67051	98.293	-1.02457	0.0099396	0.0305148	98.293	-0.193188	0.619229	0.855141	98.293	-0.831383	0.0366181	0.0917624
RAB39B	6.42532	6.45261	6.58021	6.72194	6.71125	6.81494	101.14	-1.29125	0.000245953	0.00126863	101.14	-0.371363	0.27571	0.619332	101.14	-0.919886	0.00937905	0.0300309
RAB6B	6.84525	6.9272	7.36498	7.40787	7.66357	7.61219	172.635	-2.24658	2.10349e-16	8.92299e-15	172.635	-0.589331	0.0191744	0.157158	172.635	-1.65725	1.93982e-09	3.06532e-08
RAC2	6.51306	6.55048	9.36719	9.68078	6.83027	6.85179	492.08	-1.31924	5.49084e-05	0.000340255	492.08	4.71959	6.3907e-81	2.10174e-77	492.08	-6.03883	1.39121e-93	1.50511e-90
RADIL	6.61889	6.57608	6.4268	6.65736	7.04586	6.94516	111.553	-1.29817	0.00113242	0.00477005	111.553	-1.51456	0.000163818	0.00483191	111.553	0.216382	0.597912	0.730297
RALGPS2	11.8168	11.7951	11.0112	10.5436	10.6832	10.7001	2423.34	1.41989	1.34721e-15	5.34738e-14	2423.34	0.143265	0.422764	0.740639	2423.34	1.27663	6.04362e-13	1.65472e-11
RAP1GAP2	12.3571	12.3303	11.1686	11.2876	11.3652	11.2983	3498.45	1.25426	1.18645e-36	2.8424e-34	3498.45	-0.12995	0.196493	0.538671	3498.45	1.38421	2.73831e-44	7.06485e-42
RAPGEF3	10.6193	10.6409	10.6962	11.4113	11.4655	11.4226	2231.03	-1.05305	5.85921e-06	4.5755e-05	2231.03	-0.43119	0.0629725	0.312736	2231.03	-0.621857	0.00749643	0.0249559
RASSF5	8.6359	8.53711	7.81131	8.14594	8.1989	8.24977	321.696	0.683459	0.00950155	0.0293478	321.696	-0.496799	0.0645602	0.31674	321.696	1.18026	8.78536e-06	6.90881e-05
RASSF6	6.92586	7.08935	6.7038	7.06408	6.73428	6.6547	120.444	1.09489	0.0116323	0.034726	120.444	0.764901	0.0793694	0.355433	120.444	0.329985	0.438284	0.593941
RASSF8	12.8441	12.7992	11.9058	11.7931	11.8941	11.9478	5046.44	1.09796	1.07073e-31	1.68999e-29	5046.44	-0.0873805	0.355677	0.688716	5046.44	1.18534	1.03274e-36	1.89798e-34
RBPJL	4.95869	4.94208	5.04755	5.15695	5.01111	5.06883	33.3083	-1.02	0.0878674	0.178692	33.3083	0.473673	0.402727	0.725638	33.3083	-1.49368	0.0110846	0.0345356
RCAN2	11.2633	11.2349	9.6482	9.66349	10.0719	10.0619	1543.09	1.55588	1.28168e-50	6.87799e-48	1543.09	-0.582284	1.0484e-07	8.61982e-06	1543.09	2.13817	9.81002e-91	8.77409e-88
RCCD1	9.0782	9.3422	10.1202	10.0554	9.83897	9.83245	888.797	-0.935441	2.02942e-08	2.64851e-07	888.797	0.358413	0.0281358	0.198459	888.797	-1.29385	5.80408e-15	2.04915e-13
RCN3	10.2267	10.3959	12.5073	12.9308	12.1993	12.2087	4638.55	-2.40237	4.72119e-48	2.34591e-45	4638.55	0.640331	7.87621e-05	0.00269121	4638.55	-3.0427	3.08137e-76	2.43174e-73
REEP2	6.81502	6.85628	6.41362	6.60463	6.72981	6.77243	106.84	0.267233	0.476879	0.62523	106.84	-0.968943	0.0126428	0.121665	106.84	1.23618	0.001333	0.00580444
RELN	6.80104	6.81565	6.44201	6.36218	6.12604	6.14108	96.8949	3.00851	9.10857e-16	3.68831e-14	96.8949	1.70325	9.57378e-06	0.000475257	96.8949	1.30527	5.97876e-05	0.000387306
RENBP	9.64497	9.57333	10.3073	10.6693	10.3845	10.4976	1239.9	-1.17747	2.44917e-11	5.36897e-10	1239.9	0.0796694	0.646888	0.866939	1239.9	-1.25714	9.27501e-13	2.48867e-11
REP15	7.2853	7.14567	6.93854	6.8482	7.04381	7.00849	135.02	0.550815	0.0625263	0.136001	135.02	-0.453654	0.137042	0.461737	135.02	1.00447	0.000788651	0.00368917
RFLNB	12.9012	12.8955	13.5164	13.8651	13.8716	13.8373	12107.2	-1.1469	7.80926e-18	3.92394e-16	12107.2	-0.180087	0.17596	0.514645	12107.2	-0.96681	4.12808e-13	1.15621e-11
RGL3	7.14594	7.11816	6.54784	6.76295	6.86294	6.87212	123.967	0.770967	0.0343785	0.0843648	123.967	-0.810523	0.0322995	0.21452	123.967	1.58149	2.15105e-05	0.000154503
RGS16	8.25361	8.15909	7.56957	7.33847	7.76509	7.96823	247.132	0.680253	0.0170099	0.0475329	247.132	-1.04495	0.000407992	0.0102096	247.132	1.7252	3.46654e-09	5.26694e-08
RGS17	10.3015	10.3017	9.36796	9.54975	9.59032	9.58986	938.931	1.01526	4.1978e-13	1.19077e-11	938.931	-0.191792	0.180828	0.521435	938.931	1.20706	7.42392e-18	3.50702e-16
RGS6	5.168	5.21046	4.96611	5.01762	5.08751	5.06367	34.7497	0.833478	0.127052	0.236904	34.7497	-1.03311	0.0790545	0.354694	34.7497	1.86659	0.00112131	0.00499119
RGS8	5.17267	5.08411	4.98035	4.93834	5.07072	5.04577	33.7765	0.525764	0.345581	0.497654	33.7765	-1.17164	0.0496311	0.275902	33.7765	1.6974	0.00379019	0.0141957
RGS9	5.85598	5.81928	6.15575	6.2623	5.9373	6.0404	67.6736	-1.04235	0.0182829	0.0504216	67.6736	0.937314	0.0229659	0.175598	67.6736	-1.97966	4.21056e-06	3.55499e-05
RGS9BP	5.75507	5.73407	5.71694	6.08845	6.14386	6.00283	64.0094	-1.87644	0.00408063	0.0144068	64.0094	-0.678856	0.287344	0.630027	64.0094	-1.19759	0.0683936	0.150028
RHBG	5.31063	5.36816	5.61121	5.66098	5.46708	5.52181	46.762	-1.52106	0.00452907	0.0156823	46.762	0.768677	0.115419	0.428456	46.762	-2.28974	1.29171e-05	9.78523e-05
RILP	7.89213	7.92348	8.29091	8.28531	8.47709	8.31996	302.978	-1.03238	5.30425e-07	5.24792e-06	302.978	-0.218308	0.276243	0.619907	302.978	-0.814068	7.88575e-05	0.000495498
RN18S1	16.2621	16.2378	16.3642	17.1578	17.1661	17.7426	129003	-1.45383	0.00144875	0.0058827	129003	-0.776594	0.088901	0.374531	129003	-0.677238	0.13793	0.258699
RNF112	5.3823	5.40638	5.46084	5.72702	5.57984	5.65794	48.4371	-1.78426	0.00383389	0.0136317	48.4371	-0.0888	0.879847	0.960954	48.4371	-1.69546	0.00595651	0.0206173
RNF128	7.10887	7.06796	6.65449	6.99687	6.77161	6.61496	122.183	1.30321	0.00307284	0.0112545	122.183	0.563089	0.205309	0.549025	122.183	0.740125	0.0877317	0.182584
RNF39	8.59683	8.56262	9.44485	9.59328	9.18271	9.28733	595.752	-1.11993	1.63803e-11	3.69962e-10	595.752	0.436247	0.00624521	0.0746218	595.752	-1.55618	3.07671e-21	2.01448e-19
ROMO1	11.8134	11.7149	12.7389	12.5429	12.5196	12.4198	5259.53	-0.869517	5.52532e-14	1.79486e-12	5259.53	0.210981	0.066452	0.321348	5259.53	-1.0805	8.11206e-21	5.13356e-19
RORA	8.39574	8.46483	7.8151	7.89522	8.0572	8.24626	294.609	0.530811	0.0154443	0.0439264	294.609	-0.667271	0.00320584	0.0479237	294.609	1.19808	7.76303e-08	9.1761e-07
RPE65	5.50238	5.49317	5.32918	5.2362	5.35771	5.29499	42.4276	1.10795	0.040606	0.0963001	42.4276	-0.419768	0.458293	0.761998	42.4276	1.52772	0.00527846	0.0186554
RPP25	7.47282	7.41576	7.05877	7.13991	6.77561	6.70387	148.355	2.2593	1.83731e-14	6.48668e-13	148.355	1.38398	4.16033e-06	0.000231654	148.355	0.875325	0.00120556	0.00531509
RRAD	6.70397	6.7063	7.60454	7.47795	7.19813	7.11036	157.403	-1.71603	1.03976e-08	1.45762e-07	157.403	0.940036	0.000431676	0.0106742	157.403	-2.65607	1.22175e-19	6.83859e-18
RRAGD	7.52456	7.77739	7.28127	7.39921	6.98879	7.17794	173.706	1.5656	3.97987e-06	3.23012e-05	173.706	0.798961	0.0199889	0.161025	173.706	0.766635	0.020401	0.0572714
RRAS2	13.1654	13.1207	12.5098	12.3453	12.2067	12.3108	6591.55	1.06967	2.14239e-24	2.03847e-22	6591.55	0.208953	0.0473476	0.268589	6591.55	0.86072	2.01247e-16	8.46374e-15
RRM1	14.8206	14.6369	13.7491	13.4204	13.7018	13.683	18072.5	1.23034	4.87757e-19	2.72656e-17	18072.5	-0.116027	0.401158	0.723937	18072.5	1.34637	1.73423e-22	1.27139e-20
RTKN	8.58287	8.65352	7.93846	8.13109	7.97862	7.78351	311.208	1.46117	1.80266e-09	2.86782e-08	311.208	0.35375	0.153259	0.484529	311.208	1.10742	3.67607e-06	3.14529e-05
RTL4	8.03121	8.02864	7.40765	7.23677	7.28747	7.51642	209.814	1.41529	1.99509e-06	1.72685e-05	209.814	-0.236575	0.441638	0.750614	209.814	1.65186	3.15095e-08	4.04915e-07
RTL5	9.98876	10.1103	10.5045	10.4923	10.8928	10.8411	1483.75	-1.10504	1.66867e-21	1.14804e-19	1483.75	-0.49003	1.88356e-05	0.000839942	1483.75	-0.615012	1.35004e-07	1.50558e-06
RTN1	8.88268	8.85991	6.2718	6.37863	6.53478	6.3873	334.517	5.09074	4.89317e-67	4.10293e-64	334.517	-0.808902	0.0359127	0.227459	334.517	5.89964	6.93529e-71	3.87683e-68
RTN4RL2	5.3293	5.22882	5.40981	5.34288	5.54574	5.45948	43.1841	-1.69762	0.00365084	0.0130927	43.1841	-0.775852	0.169926	0.505925	43.1841	-0.921767	0.119218	0.23167
RUM1	8.00756	7.87787	8.48774	8.84745	8.97043	9.07855	419.454	-2.04422	1.72098e-16	7.35309e-15	419.454	-0.572495	0.0170961	0.146372	419.454	-1.47172	3.53702e-09	5.35233e-08
RXFP4	5.47623	5.52684	5.32171	5.37874	5.53607	5.56891	45.2503	-0.296336	0.533051	0.672821	45.2503	-1.59723	0.00157001	0.0289671	45.2503	1.3009	0.0102357	0.0323263
S100A2	15.8592	15.735	16.8412	16.7653	16.4706	16.4762	88674.8	-0.797749	3.8313e-20	2.35783e-18	88674.8	0.386835	8.17158e-06	0.000421557	88674.8	-1.18458	1.91792e-42	4.36115e-40
S100A3	7.78293	7.80232	7.92105	8.2227	8.35914	8.21576	275.036	-1.07133	5.34146e-05	0.000331457	275.036	-0.415488	0.112032	0.42163	275.036	-0.655839	0.0137953	0.041321
SALL2	9.6672	9.69482	8.95644	9.0128	9.23114	9.29811	660.747	0.633962	5.46697e-06	4.30934e-05	660.747	-0.457587	0.00146911	0.027491	660.747	1.09155	9.97961e-15	3.36398e-13
SARM1	7.20302	7.32605	6.82606	6.73068	6.90706	7.04732	134.835	0.799146	0.0111517	0.0335301	134.835	-0.740423	0.0245423	0.182609	134.835	1.53957	1.77521e-06	1.62568e-05
SAXO2	5.84135	5.76528	5.54311	5.54755	5.68754	5.6306	52.327	0.756586	0.0808675	0.167223	52.327	-0.917001	0.0480245	0.271259	52.327	1.67359	0.000211508	0.00117499
SCEL	5.20975	5.14778	5.37481	5.36551	5.23358	5.2499	39.2202	-0.655802	0.224025	0.362453	39.2202	0.881571	0.0845139	0.36821	39.2202	-1.53737	0.00331178	0.0126982
SCG5	7.18597	6.92906	7.43193	7.67472	7.91832	8.09558	211.83	-2.45139	2.03983e-11	4.52338e-10	211.83	-0.95758	0.00666364	0.0780589	211.83	-1.49381	5.10631e-05	0.000337469
SCN1B	7.99931	7.92187	7.72598	7.97175	7.5484	7.51543	226.293	1.03725	8.53846e-05	0.000502421	226.293	0.810934	0.00223821	0.0372688	226.293	0.226315	0.377772	0.535523
SCNN1D	5.89962	5.95178	6.14142	6.32772	6.18683	6.00804	70.778	-1.05289	0.0302599	0.0760236	70.778	0.567427	0.223257	0.568428	70.778	-1.62031	0.000728591	0.00344911
SDC2	9.46377	9.54157	7.74832	7.82924	8.4152	8.5877	500.086	1.57216	2.13418e-18	1.11409e-16	500.086	-1.48055	9.28858e-14	2.14371e-11	500.086	3.0527	2.03254e-56	7.79103e-54
SDS	8.58715	8.55294	9.61667	10.3967	10.1783	10.2789	967.57	-2.54514	1.7609e-19	1.03162e-17	967.57	-0.2186	0.428659	0.743322	967.57	-2.32654	1.58555e-16	6.73154e-15
SEC14L5	7.11896	6.99225	6.89066	7.29001	7.4284	7.55159	156.79	-1.19087	0.00419128	0.0147007	156.79	-1.01935	0.0140156	0.131135	156.79	-0.171523	0.683318	0.794953
SEC14L6	6.39549	6.54066	6.783	6.95524	6.64401	6.77963	107.229	-1.03452	0.0104946	0.0319483	107.229	0.497601	0.201327	0.544054	107.229	-1.53212	0.000126515	0.000749039
SELENOO	10.7884	10.7735	9.85119	10.0818	10.3159	10.1256	1346.52	0.749941	9.6884e-07	9.03263e-06	1346.52	-0.353008	0.0228309	0.175228	1346.52	1.10295	6.91982e-13	1.87928e-11
SEMA3A	7.3258	7.35104	6.94365	6.58971	6.61974	6.57669	134.732	2.35347	4.57022e-08	5.62514e-07	134.732	0.821223	0.0613846	0.309392	134.732	1.53225	0.000245269	0.00133598
SEMA3B	9.14779	9.19096	9.43126	9.99624	9.17342	8.90666	674.243	0.20072	0.449228	0.599774	674.243	1.08282	4.03037e-05	0.00157328	674.243	-0.882104	0.000784669	0.00367567
SEMA3C	11.4939	11.4604	11.8376	11.8976	10.7839	10.8843	2862.67	0.825172	2.21031e-16	9.32502e-15	2862.67	1.31302	2.40851e-39	3.16839e-36	2862.67	-0.487852	6.95101e-07	6.83685e-06
SEMA3G	5.20187	5.26968	5.13744	5.08318	5.0606	5.0415	35.755	1.60904	0.00344795	0.0124583	35.755	0.698829	0.215662	0.559598	35.755	0.910213	0.0833411	0.175389
SEMA4B	10.8529	10.9035	11.5123	11.8503	11.9042	11.8878	3065.41	-1.2902	3.63169e-19	2.07331e-17	3065.41	-0.252469	0.0778193	0.350947	3065.41	-1.03773	6.32758e-13	1.72542e-11
SEMA4G	8.62754	8.5739	8.94002	9.57092	9.10371	8.98281	531.155	-0.770077	0.00726496	0.0233341	531.155	0.405323	0.15341	0.484641	531.155	-1.1754	3.89193e-05	0.000264509
SEMA5B	8.40648	8.35869	7.32935	7.63269	8.40881	8.45616	307.755	-0.0939956	0.73656	0.831092	307.755	-2.13956	3.02587e-13	6.3183e-11	307.755	2.04556	2.96396e-12	7.45288e-11
SEMA6A	7.68322	7.70555	6.77419	6.59329	6.77333	7.07718	165.18	1.86136	3.90638e-06	3.1801e-05	165.18	-1.01816	0.0167015	0.144735	165.18	2.87952	3.93852e-12	9.67751e-11
SEMA6B	8.97203	8.96187	9.54987	10.3758	9.5316	9.56681	803.4	-0.915105	0.00212742	0.00824596	803.4	0.69981	0.0177445	0.14947	803.4	-1.61492	5.29565e-08	6.48234e-07
SEMA7A	8.15844	8.2753	9.58069	9.83744	9.23836	9.40311	645.364	-1.93348	6.37045e-22	4.67027e-20	645.364	0.576625	0.00236219	0.038602	645.364	-2.51011	2.32766e-36	4.16371e-34
2023-09-04	7.22321	7.27212	7.86463	8.22907	8.38557	8.49859	284.056	-2.82259	4.16292e-22	3.1201e-20	284.056	-0.705955	0.00958558	0.101456	284.056	-2.11664	5.8748e-13	1.61179e-11
SERINC2	10.7203	10.6591	11.154	11.8132	10.9778	11.0772	2272.96	-0.442309	0.0442772	0.10329	2272.96	0.635888	0.0037103	0.0525393	2272.96	-1.0782	8.88617e-07	8.55959e-06
SERPINB5	5.14605	5.23096	5.30864	5.17276	5.05463	5.0328	36.6717	1.70883	0.00618568	0.0203229	36.6717	2.07098	0.00084323	0.0184264	36.6717	-0.362151	0.523146	0.669451
SERPINE1	12.3884	12.4387	13.2382	13.0154	13.5296	13.5356	8929.31	-1.34923	3.78582e-35	8.06199e-33	8929.31	-0.47847	1.06796e-05	0.00051274	8929.31	-0.870764	1.51295e-15	5.7664e-14
SERPINE2	11.1187	11.2875	11.6904	12.4246	11.9032	11.9971	3650.99	-0.935865	0.0114417	0.0342408	3650.99	0.197268	0.59366	0.843733	3650.99	-1.13313	0.00219402	0.00891969
SERPINF1	5.4422	5.47042	5.73853	5.87245	5.49394	5.52287	51.1901	-0.508038	0.31142	0.45988	51.1901	1.65742	0.000381181	0.0097179	51.1901	-2.16545	5.37495e-06	4.41582e-05
SESN3	11.3555	11.3216	9.47553	9.55085	10.1746	10.3082	1636.34	1.42226	7.27515e-34	1.33703e-31	1636.34	-1.03174	5.74167e-17	1.93671e-14	1636.34	2.454	5.35422e-92	5.13087e-89
SEZ6	6.56125	6.46759	6.78882	7.42698	7.10461	7.06812	135.113	-2.21409	1.6781e-05	0.000118992	135.113	0.179929	0.715256	0.899595	135.113	-2.39402	3.0801e-06	2.67789e-05
SGO2	12.303	12.2396	11.3341	11.4178	11.3329	11.3345	3472.99	1.16597	1.34713e-35	3.01218e-33	3472.99	0.0550668	0.561314	0.827027	3472.99	1.11091	1.09666e-32	1.73092e-30
SGSM1	7.10069	7.18884	7.17122	7.15436	7.50135	7.58174	161.539	-1.06593	4.15066e-05	0.000265928	161.539	-1.01331	9.64783e-05	0.00316502	161.539	-0.0526147	0.843878	0.906588
SH2D3A	6.73163	6.72422	6.96449	7.14692	7.09803	7.18226	130.871	-1.41916	8.94937e-06	6.73764e-05	130.871	-0.22982	0.453189	0.757428	130.871	-1.18934	0.000203	0.00113241
SH3BP5	11.3713	11.3749	10.3269	10.7109	11.1169	11.0228	2129.8	0.386164	0.0183122	0.050478	2129.8	-0.705275	1.90057e-05	0.000844661	2129.8	1.09144	3.17469e-11	6.70734e-10
SH3GL2	7.49412	7.41986	6.86265	6.83261	7.16686	7.24162	153.2	0.635291	0.0145095	0.0417993	153.2	-1.24334	9.65552e-06	0.000475724	153.2	1.87863	8.89866e-12	2.05835e-10
SHANK1	8.7644	8.65632	8.97083	9.63961	8.79179	8.82706	523.812	-0.170334	0.564125	0.698618	523.812	0.887083	0.0024708	0.0398325	523.812	-1.05742	0.000307725	0.00163309
SHANK2	8.63691	8.51449	7.49376	7.67366	8.35269	8.22458	316.204	0.516818	0.0250328	0.0651737	316.204	-1.61269	4.92786e-11	7.28382e-09	316.204	2.1295	1.75748e-18	8.9312e-17
SHC4	8.20121	8.43336	7.41137	7.58733	7.91845	7.83128	259.929	0.895183	0.000636115	0.00289292	259.929	-0.939822	0.000590146	0.0139128	259.929	1.835	8.65631e-12	2.01271e-10
SIGIRR	5.19776	5.18678	5.35985	5.39066	5.44907	5.47978	42.2395	-2.51031	1.6925e-06	1.49483e-05	42.2395	-0.518405	0.261607	0.605532	42.2395	-1.99191	0.000166265	0.000952024
SIGLEC10	9.22236	9.22346	8.60051	8.37697	8.87989	8.75348	483.179	0.664881	0.000598703	0.00274605	483.179	-0.587846	0.00311581	0.0470591	483.179	1.25273	1.6491e-10	3.10299e-09
SIPA1	8.23011	8.01753	8.95292	9.32147	9.44275	9.4037	552.087	-2.27208	1.96316e-21	1.34376e-19	552.087	-0.416819	0.0704155	0.332641	552.087	-1.85526	9.58991e-15	3.25717e-13
SIRT3	7.16975	7.35962	6.93616	7.08231	7.44631	7.37482	154.978	-0.371389	0.235189	0.375406	154.978	-1.18371	0.000221841	0.00616684	154.978	0.812317	0.0115654	0.0357846
SLAMF9	7.25289	7.25288	7.26505	6.63597	6.79844	6.77839	137.352	1.44781	0.00867859	0.0271466	137.352	0.760394	0.170251	0.506273	137.352	0.687415	0.207491	0.350416
SLC16A11	8.95113	9.07735	9.39188	9.90288	9.27051	9.31427	668.68	-0.447071	0.0626632	0.136188	668.68	0.582962	0.014267	0.13245	668.68	-1.03003	1.58851e-05	0.000117873
SLC1A1	10.8085	10.6688	10.1116	9.91419	9.66813	9.62476	1226.09	1.51864	1.26812e-25	1.33961e-23	1226.09	0.536838	0.000257353	0.0068653	1226.09	0.981802	6.61733e-12	1.56299e-10
SLC20A2	9.32712	9.2702	10.115	10.5776	10.6165	10.6659	1243.77	-1.90502	3.28342e-22	2.48872e-20	1243.77	-0.365182	0.05874	0.302346	1243.77	-1.53983	5.13808e-15	1.84806e-13
SLC26A1	7.23792	7.14542	7.21042	7.52029	7.5371	7.7159	175.417	-1.17034	0.00064692	0.00293797	175.417	-0.625968	0.0650155	0.318066	175.417	-0.544376	0.115255	0.226393
SLC26A11	7.55952	7.59947	7.80392	8.23498	7.83412	7.84822	234.002	-0.641468	0.0403252	0.0958376	234.002	0.428126	0.163761	0.498098	234.002	-1.06959	0.000567363	0.00277396
SLC26A4	5.61797	5.62444	5.38048	5.38518	5.54937	5.51743	46.8066	0.482931	0.267946	0.412811	46.8066	-1.331	0.00518537	0.0652953	46.8066	1.81393	0.000103972	0.000628249
SLC26A7	6.85276	6.91433	7.08739	7.12791	7.21138	7.24948	137.982	-1.10054	7.07642e-05	0.000425628	137.982	-0.345817	0.198048	0.540394	137.982	-0.754726	0.00674205	0.0228701
SLC2A10	8.16433	8.28351	8.64826	9.16103	8.7106	8.79011	420.713	-0.995974	0.000361793	0.00176824	420.713	0.30948	0.259975	0.604151	420.713	-1.30545	2.66904e-06	2.35813e-05
SLC2A3	10.0923	10.0299	10.7959	10.92	10.3305	10.5036	1456.88	-0.495585	0.000228731	0.00119032	1456.88	0.584678	1.02353e-05	0.000496845	1456.88	-1.08026	5.21123e-16	2.08698e-14
SLC35F3	5.76322	5.81274	5.59801	5.65373	6.09203	6.0225	60.7952	-1.22015	0.00415932	0.0146154	60.7952	-2.63188	1.48645e-08	1.48138e-06	60.7952	1.41174	0.00299837	0.0116598
SLC37A3	9.83544	9.88399	10.6913	10.8522	10.636	10.7035	1470.88	-1.11606	1.01785e-18	5.52855e-17	1470.88	0.136914	0.267656	0.611686	1470.88	-1.25298	2.43685e-23	1.96945e-21
SLC38A8	5.11682	5.12916	4.98964	4.979	5.02633	5.04484	33.437	0.688359	0.18171	0.310669	33.437	-0.580999	0.284896	0.628509	33.437	1.26936	0.0161592	0.0470163
SLC3A1	4.98587	4.94436	5.03078	5.03984	5.19108	5.17159	34.4992	-2.0314	0.000287101	0.00144802	34.4992	-1.0972	0.0390855	0.238483	34.4992	-0.934198	0.10444	0.209442
SLC41A2	10.9389	10.9437	10.0503	10.26	9.90831	10.1278	1422.59	1.23829	7.01796e-16	2.86179e-14	1422.59	0.19195	0.215694	0.559598	1422.59	1.04634	7.09762e-12	1.67056e-10
SLC44A3	9.43989	9.38768	10.0034	10.2757	10.0004	9.97079	961.363	-0.845063	1.57901e-07	1.75219e-06	961.363	0.227295	0.151525	0.482461	961.363	-1.07236	2.31195e-11	5.01085e-10
SLC44A4	8.67452	8.78325	9.18226	9.78357	9.16206	9.22401	600.925	-0.778201	0.00383711	0.0136367	600.925	0.50741	0.0565413	0.295048	600.925	-1.28561	1.59312e-06	1.47199e-05
SLC45A3	7.1488	7.08833	6.63473	6.72592	6.75134	6.85186	121.769	0.954146	0.00218655	0.00842955	121.769	-0.483485	0.137652	0.462017	121.769	1.43763	5.42081e-06	4.44804e-05
SLC52A3	5.5438	5.5636	5.83561	5.93828	5.72495	5.86421	56.3056	-1.98074	9.80506e-05	0.000567737	56.3056	0.413995	0.366951	0.698082	56.3056	-2.39473	1.92707e-06	1.75636e-05
SLC5A5	7.42947	7.41965	7.70447	7.73969	7.82676	7.92483	210.491	-1.12546	8.90216e-07	8.35271e-06	210.491	-0.349088	0.116176	0.429296	210.491	-0.776373	0.000748682	0.00352679
SLC7A2	12.1171	12.0908	13.2334	12.8078	12.8195	12.9569	6910.95	-0.958554	1.06438e-09	1.76076e-08	6910.95	0.178437	0.254935	0.600061	6910.95	-1.13699	4.51509e-13	1.25413e-11
SLC9A5	7.72106	7.67895	7.8267	8.02592	8.21197	8.15713	253.259	-1.07698	5.13796e-06	4.07152e-05	253.259	-0.529369	0.0227614	0.174979	253.259	-0.547608	0.0215435	0.0598897
SLC9C2	6.92147	6.87297	6.58703	6.43284	6.51334	6.40629	104.056	1.55473	3.24655e-05	0.000214878	104.056	0.255716	0.506832	0.792414	104.056	1.29901	0.00041656	0.00211621
SLCO5A1	8.85986	8.75672	7.89466	7.89511	8.29546	8.28221	351.33	0.932458	2.22652e-07	2.38968e-06	351.33	-0.8485	9.48341e-06	0.000472554	351.33	1.78096	1.19735e-21	8.07219e-20
SMAD9	7.66837	7.65174	7.13128	7.27437	7.42405	7.49674	179.587	0.477771	0.0678489	0.14534	179.587	-0.744763	0.00616565	0.0743438	179.587	1.22253	4.94001e-06	4.09106e-05
SMAGP	7.94181	8.04604	8.10072	8.31549	7.44684	7.43242	254.011	1.40421	1.98547e-08	2.60128e-07	254.011	1.83778	1.39356e-13	3.10717e-11	254.011	-0.433574	0.0635787	0.141878
SMIM24	6.11514	6.06122	6.46427	6.5632	6.37799	6.38526	84.5321	-1.62032	2.43365e-05	0.000166411	84.5321	0.468055	0.181566	0.522247	84.5321	-2.08838	3.41165e-08	4.33434e-07
SMPDL3A	8.7287	8.82157	9.21061	8.69173	7.99423	7.99619	423.191	1.5395	2.81726e-08	3.58939e-07	423.191	1.87989	1.06686e-11	1.71153e-09	423.191	-0.340389	0.203991	0.345898
SMTN	12.7162	12.8111	11.575	12.1144	12.1862	12.2609	5246.75	0.656493	0.000344153	0.00169437	5246.75	-0.432175	0.018722	0.155025	5246.75	1.08867	3.00132e-09	4.5913e-08
SORBS1	7.77709	7.75042	7.24858	7.39294	7.40881	7.28288	185.374	1.0283	0.000138039	0.000770996	185.374	-0.0665198	0.810456	0.934978	185.374	1.09482	4.68621e-05	0.000312011
SOSTDC1	9.60847	9.62632	10.2597	10.7351	10.322	10.3991	1221.46	-1.0555	1.08156e-07	1.24124e-06	1221.46	0.215607	0.272607	0.616354	1221.46	-1.27111	1.43266e-10	2.72246e-09
SOWAHA	7.6336	7.49582	8.14315	8.6996	8.14975	8.16225	294.087	-1.3731	3.3936e-05	0.0002236	294.087	0.561406	0.0811912	0.359378	294.087	-1.93451	4.1455e-09	6.18643e-08
SOX21	5.08357	5.06576	4.86936	4.86901	5.0092	4.97899	32.3734	0.581322	0.266967	0.41187	32.3734	-1.69129	0.00423914	0.0569851	32.3734	2.27261	8.91189e-05	0.000549457
SOX9	10.2356	10.4161	8.91956	9.21346	9.3767	9.35695	881.351	1.37704	4.447e-14	1.46948e-12	881.351	-0.456688	0.0145627	0.134343	881.351	1.83373	1.7745e-23	1.44283e-21
SP8	5.93315	5.94016	6.09409	6.28257	6.25261	6.02943	70.6176	-1.18976	0.0163398	0.045986	70.6176	0.184898	0.699167	0.891926	70.6176	-1.37465	0.00526241	0.0186183
SPAG4	5.27476	5.16489	5.25943	5.38413	5.40508	5.41228	40.9277	-1.51257	0.016735	0.0469308	40.9277	-0.542593	0.377117	0.706591	40.9277	-0.969973	0.127724	0.244129
SPARC	9.11371	9.31393	7.85732	8.40692	9.548	9.46075	580.812	-0.435768	0.159289	0.281419	580.812	-2.31486	2.46613e-13	5.23257e-11	580.812	1.87909	2.92772e-09	4.49408e-08
SPDL1	12.862	12.8602	12.0398	11.853	11.997	12.0157	5271.23	1.04067	1.72454e-23	1.4831e-21	5271.23	-0.0696165	0.506924	0.792423	5271.23	1.11029	1.5092e-26	1.58183e-24
SPEF1	6.93339	6.91295	6.63309	6.63147	6.80679	6.67243	111.004	0.588943	0.0614922	0.134012	111.004	-0.433122	0.183683	0.52434	111.004	1.02206	0.00134231	0.00583741
SPN	6.51135	6.44492	7.18913	7.38113	6.77331	6.96878	133.318	-1.79364	2.24773e-06	1.91707e-05	133.318	1.08931	0.0015636	0.0288893	133.318	-2.88295	8.99616e-15	3.08677e-13
SPON2	7.75245	7.42189	10.1241	10.4768	9.41996	9.55701	875.742	-3.56263	4.82585e-38	1.19896e-35	875.742	1.11686	7.85893e-06	0.000410255	875.742	-4.67949	5.09168e-65	2.53e-62
SPP1	14.6867	14.6603	14.8937	16.0501	15.8353	15.8477	45939.1	-1.38037	0.00768979	0.0244354	45939.1	-0.282371	0.585576	0.838697	45939.1	-1.098	0.0339933	0.0866364
SPSB4	7.21012	7.25846	7.74168	7.73621	7.70995	7.63057	195.245	-1.20226	6.79856e-07	6.57603e-06	195.245	0.152289	0.506958	0.792423	195.245	-1.35454	1.69384e-08	2.30472e-07
SRL	9.23421	9.19684	9.83948	10.3237	10.4661	10.5442	1102.8	-1.8569	2.91812e-19	1.69478e-17	1102.8	-0.544571	0.00757937	0.0854384	1102.8	-1.31233	2.52993e-10	4.64953e-09
SSPN	9.67274	9.70408	8.13239	7.97367	7.9428	8.2365	536.392	2.58121	6.32305e-31	9.53146e-29	536.392	-0.081213	0.727444	0.904578	536.392	2.66242	5.93044e-33	9.82257e-31
ST14	6.03286	6.0946	6.17256	6.51729	6.2314	6.18001	76.9655	-0.768155	0.123795	0.232512	76.9655	0.614049	0.205587	0.549025	76.9655	-1.3822	0.00503739	0.0179643
ST3GAL2	9.57474	9.47308	10.3575	10.202	10.1083	10.0854	1044.78	-0.832523	1.85208e-09	2.94054e-08	1044.78	0.257105	0.0579365	0.299943	1044.78	-1.08963	2.44036e-15	9.0944e-14
STAB1	6.62642	6.69699	6.49628	6.69183	6.91911	6.92378	109.288	-0.858913	0.0191607	0.0525039	109.288	-1.12158	0.00244286	0.0396226	109.288	0.262672	0.484358	0.636386
STEAP1	10.4343	10.4175	11.2307	10.6989	10.0531	10.2097	1546.81	0.402006	0.0517984	0.117208	1546.81	1.15332	2.16504e-08	2.049e-06	1546.81	-0.751316	0.000249423	0.00135696
STIM1	12.4939	12.5588	11.7516	11.7593	11.605	11.5746	4226.74	1.15477	8.22867e-41	2.39991e-38	4226.74	0.207919	0.0170918	0.146372	4226.74	0.946853	2.68567e-28	3.16061e-26
STK17A	10.8197	10.7242	11.4223	11.0681	10.412	10.3759	1882.3	0.507673	0.00147132	0.00596352	1882.3	1.1359	9.15592e-13	1.69642e-10	1882.3	-0.628228	6.94859e-05	0.000442651
STK32C	7.52667	7.52879	7.34698	7.69337	8.45273	8.39168	261.562	-1.86918	4.45183e-10	7.96343e-09	261.562	-1.85221	6.51902e-10	8.01474e-08	261.562	-0.0169669	0.956058	0.975462
STOX2	9.79061	9.74525	8.90727	9.29719	9.05641	9.16641	677.845	1.00581	2.43706e-06	2.06673e-05	677.845	0.0118491	0.956203	0.987119	677.845	0.993958	3.01429e-06	2.63108e-05
STX7	12.6674	12.6155	11.8823	11.8602	11.7219	11.8754	4644.22	1.03017	1.13852e-24	1.12311e-22	4644.22	0.0875107	0.386975	0.714077	4644.22	0.942664	5.14826e-21	3.30474e-19
STXBP1	12.5399	12.5299	11.6292	11.76	11.6622	11.686	4252.01	1.05866	1.90745e-28	2.43718e-26	4252.01	0.0281103	0.770978	0.921936	4252.01	1.03055	3.69712e-27	4.09922e-25
SUN3	5.92032	5.94582	5.74286	5.75602	5.79261	5.76074	57.2695	0.828347	0.0396948	0.0946579	57.2695	-0.182729	0.662089	0.873783	57.2695	1.01108	0.0122035	0.0373453
SUSD5	5.90541	6.07228	5.79728	5.73755	5.85365	5.88507	60.0213	0.594768	0.184502	0.314201	60.0213	-0.67183	0.149808	0.480548	60.0213	1.2666	0.00564552	0.0196881
SVIP	5.66671	5.6956	5.9006	5.9465	5.63877	5.55719	55.5682	0.71985	0.135908	0.249398	55.5682	1.94935	3.21723e-05	0.00131437	55.5682	-1.2295	0.005899	0.0204552
SYCE1L	7.04652	7.14397	6.57629	6.73369	7.03002	6.88859	125.017	0.381962	0.275324	0.421083	125.017	-1.15096	0.00163596	0.0298903	125.017	1.53292	2.26138e-05	0.000161634
SYCP2	8.93747	9.0718	10.2902	10.4084	9.65015	9.68949	929.582	-1.02554	2.84182e-12	7.18e-11	929.582	0.953982	1.10163e-11	1.74601e-09	929.582	-1.97953	7.6779e-43	1.80713e-40
SYNGR4	5.91143	5.94422	5.6588	5.75132	5.7781	5.80771	57.138	0.681227	0.120666	0.227944	57.138	-0.605919	0.186385	0.527154	57.138	1.28715	0.00405827	0.015003
SYT11	12.6519	12.6775	13.4427	13.5611	13.6011	13.6114	10343.8	-1.13351	4.61815e-39	1.26443e-36	10343.8	-0.122635	0.154956	0.486153	10343.8	-1.01087	2.0161e-31	3.03911e-29
SYTL1	8.61982	8.48169	9.2833	9.82562	9.56392	9.62009	673.921	-1.70516	1.12655e-11	2.61938e-10	673.921	-0.0101352	0.967152	0.990029	673.921	-1.69502	1.42553e-11	3.20351e-10
TACR2	6.34365	6.30151	6.66764	6.80643	7.04548	7.08529	117.124	-3.025	2.46553e-17	1.1647e-15	117.124	-0.920248	0.0034137	0.049897	117.124	-2.10475	6.30036e-09	9.17759e-08
TAGLN	10.2436	10.3175	8.75905	8.00267	8.92331	8.98556	795.683	1.91021	0.00056923	0.00262703	795.683	-0.876381	0.115982	0.429117	795.683	2.7866	5.34601e-07	5.33646e-06
TBC1D10C	6.79377	7.12867	7.19444	7.40212	7.41906	7.26087	153.431	-1.12007	0.00939126	0.0290508	153.431	-0.10479	0.805154	0.932697	153.431	-1.01528	0.0184934	0.0527216
TBC1D19	8.0089	7.86196	7.34531	7.14128	7.22116	7.25889	196.133	1.67484	6.54427e-09	9.49167e-08	196.133	0.0335386	0.910667	0.972766	196.133	1.6413	1.02353e-08	1.43637e-07
TC2N	10.8784	10.8622	10.4218	10.2508	10.0779	10.1145	1444.88	1.0466	4.36012e-17	1.96954e-15	1444.88	0.337583	0.00730666	0.0832773	1444.88	0.709017	8.80156e-09	1.24559e-07
TCEA2	7.11596	7.20634	6.83039	6.84497	7.08695	6.86229	130.522	0.529237	0.110988	0.213745	130.522	-0.504081	0.139414	0.464352	130.522	1.03332	0.00209252	0.00859825
TCF24	5.10571	5.17523	4.96485	4.90143	4.90457	4.93846	33.1209	1.87927	0.00177618	0.00704798	33.1209	0.18938	0.763993	0.918557	33.1209	1.68989	0.00416749	0.0153433
TENM4	9.21467	9.14097	9.10558	9.15166	9.89407	9.99941	734.143	-1.1565	3.04095e-16	1.26308e-14	734.143	-1.23664	3.21171e-18	1.32032e-15	734.143	0.0801373	0.581201	0.717134
TEX13A	10.2697	10.2864	11.1232	11.0847	8.88746	8.85852	1447.81	2.08873	2.39058e-67	2.13814e-64	1447.81	3.16153	6.1441e-156	8.08256e-152	1447.81	-1.07281	3.98665e-24	3.51874e-22
TEX22	6.26243	6.28568	6.36673	6.4016	6.527	6.56672	86.4069	-1.15562	0.000610284	0.00279249	86.4069	-0.620703	0.0595218	0.304673	86.4069	-0.534918	0.118214	0.23015
TFCP2L1	7.44697	7.39747	6.79697	6.75658	7.05027	7.14079	147.159	0.839764	0.00171818	0.00685026	147.159	-1.17825	5.04617e-05	0.00186467	147.159	2.01802	1.07234e-12	2.85446e-11
TFEB	9.44843	9.63372	10.0268	10.2093	10.318	10.3065	1064.28	-1.10072	8.35442e-13	2.28741e-11	1064.28	-0.264776	0.080937	0.358735	1064.28	-0.835943	5.75279e-08	6.97825e-07
TFPI2	13.5747	13.5883	13.1685	13.2907	12.6868	12.7661	9658.47	1.02742	3.98126e-29	5.28837e-27	9658.47	0.609116	3.35403e-11	5.07153e-09	9658.47	0.418307	4.63627e-06	3.87643e-05
TFR2	5.58652	5.56775	5.77604	5.94954	5.80481	5.84731	56.3468	-1.88632	0.00014229	0.000791443	56.3468	0.183903	0.685765	0.884402	56.3468	-2.07022	2.63054e-05	0.000185256
TGFB1I1	12.3742	12.3523	11.4308	11.6557	11.9425	11.8838	4090.96	0.552436	2.00048e-06	1.72928e-05	4090.96	-0.45607	9.72373e-05	0.00318198	4090.96	1.00851	4.91146e-18	2.37878e-16
TGFB2	13.1145	13.0917	12.6265	12.1192	11.7444	11.8087	6081.53	1.61601	7.42539e-21	4.83587e-19	6081.53	0.767342	8.92875e-06	0.000453505	6081.53	0.84867	8.083e-07	7.83537e-06
TGFB3	10.0618	10.1414	8.75502	9.2033	8.94381	9.21788	764.312	1.50136	7.17521e-10	1.22941e-08	764.312	-0.141024	0.567843	0.830397	764.312	1.64238	1.56481e-11	3.4873e-10
THAP12	12.0324	11.9294	11.2651	11.0185	11.0566	11.0921	2886.49	1.14176	9.4149e-19	5.15552e-17	2886.49	0.0951929	0.464306	0.765644	2886.49	1.04656	4.44482e-16	1.79613e-14
THSD1	9.63104	9.46228	9.01635	8.78418	8.75487	8.79797	574.506	1.24562	6.43958e-11	1.31098e-09	574.506	0.227225	0.240859	0.586543	574.506	1.01839	6.9664e-08	8.32246e-07
THSD7A	9.82897	9.53212	10.0818	10.3295	8.71569	8.82476	871.008	1.46021	3.10488e-13	9.03581e-12	871.008	2.19443	3.21343e-28	2.34848e-25	871.008	-0.734217	0.000142219	0.000830292
TIMP3	11.082	11.026	10.1247	9.95194	9.29693	9.21944	1371.33	2.48839	3.32865e-76	4.96191e-73	1371.33	1.14939	4.66115e-17	1.63105e-14	1371.33	1.33901	3.85919e-25	3.67197e-23
TINAGL1	11.9503	12.0543	12.678	13.0789	13.1293	13.1381	7050.88	-1.37492	5.44531e-20	3.32065e-18	7050.88	-0.286932	0.0553141	0.291073	7050.88	-1.08799	4.40756e-13	1.22935e-11
TJP3	9.44871	9.63186	10.0441	10.4734	10.3021	10.2021	1092.79	-1.01952	5.47943e-07	5.40529e-06	1092.79	0.0341022	0.865691	0.957272	1092.79	-1.05362	2.18683e-07	2.3584e-06
TLCD1	8.579	8.69501	9.26406	9.29743	9.0349	8.87051	516.218	-0.555082	0.00184461	0.00728291	516.218	0.527093	0.00244573	0.0396226	516.218	-1.08217	7.55674e-10	1.28168e-08
TLR2	6.37989	6.37906	6.42533	6.79819	6.88152	7.04184	110.253	-2.195	3.97491e-06	3.23e-05	110.253	-1.0197	0.0273849	0.194468	110.253	-1.1753	0.0145258	0.0430954
TLR3	6.66805	6.5815	6.23274	6.32195	6.27681	6.19323	87.4181	1.56472	3.28738e-05	0.000217259	87.4181	0.244215	0.531349	0.806442	87.4181	1.32051	0.000355457	0.00185587
TM4SF4	6.75036	6.73916	7.41953	7.16536	7.07052	7.11375	140.212	-1.26605	0.000121187	0.000685723	140.212	0.549841	0.0774388	0.350236	140.212	-1.81589	2.27565e-08	3.01087e-07
TM6SF1	9.5081	9.57575	8.92448	9.00792	8.51913	8.76673	570.211	1.45891	1.77298e-14	6.29268e-13	570.211	0.55582	0.00396522	0.0545062	570.211	0.903086	1.33379e-06	1.25222e-05
TMC6	10.97	11.0614	11.6968	12.0118	11.9494	11.9649	3321.07	-1.18709	2.23594e-17	1.06374e-15	3321.07	-0.114964	0.408173	0.728663	3321.07	-1.07213	1.8486e-14	6.09355e-13
TMEM100	6.90072	6.96913	6.59801	6.6057	6.91951	6.91089	116.063	0.0580384	0.838815	0.901347	116.063	-1.19596	7.47282e-05	0.00258018	116.063	1.254	2.89639e-05	0.000201859
TMEM102	8.02265	7.98848	8.33126	8.59327	8.52508	8.5255	334.277	-1.05269	2.62183e-06	2.20391e-05	334.277	-0.102776	0.638595	0.862585	334.277	-0.949918	2.2023e-05	0.000157831
TMEM106A	8.15246	8.30218	7.3358	7.82358	7.65692	7.82616	247.818	1.01707	0.00785988	0.0248937	247.818	-0.338069	0.383486	0.710329	247.818	1.35514	0.000412682	0.00210275
TMEM135	10.9799	10.9419	10.1519	10.1288	10.0415	10.0971	1437.35	1.19889	1.74101e-28	2.2459e-26	1437.35	0.0997428	0.367479	0.698305	1437.35	1.09914	1.47827e-24	1.33104e-22
TMEM158	8.6029	8.33667	7.38656	7.27238	7.43398	7.42518	263.082	2.15821	2.26435e-17	1.07344e-15	263.082	-0.274044	0.309744	0.650325	263.082	2.43226	2.1695e-21	1.44089e-19
TMEM202	9.02923	9.12546	10.1187	9.76334	9.58173	9.64481	794.515	-0.834997	1.46945e-05	0.00010548	794.515	0.494757	0.00895662	0.0965773	794.515	-1.32975	3.70225e-12	9.14721e-11
TMEM236	12.1702	12.1981	11.0912	11.0117	10.7835	10.8714	2994.38	1.70356	5.33916e-66	3.97946e-63	2994.38	0.290748	0.0039496	0.0544052	2994.38	1.41281	8.86612e-47	2.5308e-44
TMEM249	6.78077	6.6958	6.9322	6.98142	7.12607	7.01909	124.505	-1.13979	0.000216546	0.00113439	124.505	-0.347825	0.245312	0.59045	124.505	-0.79197	0.0105658	0.0331504
TMEM273	6.16592	6.24519	6.89606	7.15986	6.35135	6.37435	110.123	-0.945771	0.0218368	0.0582427	110.123	2.11783	1.60295e-08	1.57364e-06	110.123	-3.0636	6.25373e-15	2.2021e-13
TMEM41B	13.0932	13.1263	12.2839	12.5159	12.1439	12.2954	6447.83	1.0759	1.26408e-18	6.78356e-17	6447.83	0.224941	0.0663164	0.321205	6447.83	0.85096	2.94144e-12	7.43172e-11
TMEM47	8.86962	8.68264	8.09674	8.07056	8.21694	8.12106	346.447	1.13322	2.62952e-08	3.37585e-07	346.447	-0.180192	0.391463	0.716952	346.447	1.31341	1.1812e-10	2.28014e-09
TMEM59L	10.3712	10.3948	11.3258	11.619	11.1055	11.0077	2163.88	-0.890152	5.94422e-10	1.03542e-08	2163.88	0.539079	0.000145759	0.00438778	2163.88	-1.42923	1.69622e-23	1.38759e-21
TMEM62	9.31084	9.28008	7.73473	7.48555	7.42107	7.63237	420.991	3.20301	1.49414e-34	3.08391e-32	420.991	0.240508	0.379917	0.708505	420.991	2.9625	7.99711e-31	1.14138e-28
TMEM68	12.3624	12.4691	11.8711	11.769	11.5446	11.6508	4118.54	1.01043	1.08719e-21	7.71734e-20	4118.54	0.278122	0.00879691	0.0955601	4118.54	0.732304	3.27358e-12	8.17846e-11
TMEM71	8.01236	7.98968	7.1486	7.3423	7.21824	7.17114	201.372	1.93311	1.41121e-12	3.74906e-11	201.372	0.18588	0.512955	0.796261	201.372	1.74723	7.89164e-11	1.55697e-09
TMOD2	9.81182	9.80289	9.18937	9.34415	8.45697	8.60947	666.766	2.05174	6.06892e-33	1.05741e-30	666.766	1.25319	5.32402e-13	1.02996e-10	666.766	0.798551	1.08379e-06	1.03121e-05
TMTC2	8.88633	8.82399	9.52392	9.64286	9.39461	9.37782	647.84	-0.867287	9.12271e-09	1.28832e-07	647.84	0.301188	0.0394041	0.23976	647.84	-1.16847	5.4478e-15	1.95422e-13
TNFAIP2	12.0422	12.0186	12.416	12.9527	12.9152	12.8632	6248.99	-1.04769	3.47024e-09	5.26064e-08	6248.99	-0.212706	0.229567	0.576093	6248.99	-0.834984	2.50424e-06	2.22939e-05
TNFAIP3	8.27386	8.25705	7.70251	7.79027	7.97042	7.92716	262.387	0.649081	0.00146759	0.0059502	262.387	-0.473846	0.0253105	0.184818	262.387	1.12293	5.74837e-08	6.97825e-07
TNFRSF11B	6.72782	6.75906	6.95765	7.78825	7.19035	7.40623	162.094	-1.87193	0.000530032	0.00246695	162.094	0.353362	0.501994	0.789636	162.094	-2.22529	3.60399e-05	0.000246941
TNNT2	7.70803	7.67391	7.17462	7.35389	7.42262	7.36992	180.488	0.723834	0.00783262	0.0248305	180.488	-0.371854	0.184731	0.525207	180.488	1.09569	6.51284e-05	0.000417469
TNS4	8.45241	8.577	9.56834	10.0027	8.50933	8.58805	602.724	-0.0535795	0.817302	0.887569	602.724	1.97314	2.97809e-18	1.26376e-15	602.724	-2.02671	2.78489e-19	1.51878e-17
TNXB	9.88144	9.87487	11.253	11.6317	10.9647	11.0257	2032.86	-1.50381	1.63867e-20	1.04191e-18	2032.86	0.585136	0.000230735	0.00631042	2032.86	-2.08895	2.42035e-38	4.91991e-36
TP53I3	6.62311	6.66094	6.01521	6.03619	6.06846	6.02931	85.6985	2.35003	5.87305e-11	1.21033e-09	85.6985	-0.149389	0.703606	0.894033	85.6985	2.49942	3.35086e-12	8.34503e-11
TPD52L1	9.40709	9.48168	10.1908	10.317	10.4569	10.4838	1147.72	-1.46254	6.17708e-30	8.63247e-28	1147.72	-0.2932	0.018979	0.155751	1147.72	-1.16934	1.22336e-19	6.83859e-18
TPH2	7.90276	7.72098	7.16413	7.24815	7.30281	7.15696	184.469	1.4364	4.74173e-07	4.73273e-06	184.469	-0.0722454	0.806764	0.933027	184.469	1.50864	1.12217e-07	1.28128e-06
TPPP	10.5036	10.5348	11.1732	11.8394	11.3692	11.266	2400.98	-1.04027	2.23757e-06	1.91084e-05	2400.98	0.293134	0.180457	0.520891	2400.98	-1.3334	1.273e-09	2.09039e-08
TRAF1	9.51507	9.4925	10.3615	10.5722	10.2691	10.1576	1142.43	-1.02503	2.75278e-12	6.96816e-11	1142.43	0.350135	0.014524	0.134079	1142.43	-1.37516	3.87849e-21	2.51371e-19
TRANK1	10.7248	10.8047	11.4041	12.1303	11.309	11.428	2735.53	-0.778824	0.0322062	0.0800441	2735.53	0.563552	0.120654	0.4358	2735.53	-1.34238	0.000220798	0.00121902
TRIM46	7.73069	7.94244	8.92548	9.53296	9.32464	9.30237	549.819	-2.72579	1.44177e-19	8.4837e-18	549.819	-0.0685086	0.812867	0.935612	549.819	-2.65728	1.09012e-18	5.60345e-17
TRIM59	11.9721	11.9536	11.07	11.2098	10.9458	11.1139	2844.9	1.17187	4.70626e-23	3.9462e-21	2844.9	0.140883	0.238612	0.584766	2844.9	1.03099	2.5117e-18	1.25268e-16
TRPM6	10.1997	10.1636	10.5713	10.7368	10.9096	10.9754	1604.78	-1.02196	8.52533e-17	3.7256e-15	1604.78	-0.376919	0.00191216	0.0330979	1604.78	-0.645038	1.62239e-07	1.79439e-06
TRPS1	8.1456	8.21825	7.71382	7.42957	7.72244	7.62064	238.27	1.09866	0.000122168	0.000690398	238.27	-0.230969	0.430536	0.743464	238.27	1.32963	3.50135e-06	3.01116e-05
TSLP	6.17121	6.06591	5.88557	5.92483	6.18217	6.12881	68.4753	-0.156272	0.689736	0.796759	68.4753	-1.40494	0.000674354	0.0152687	68.4753	1.24867	0.00249583	0.00996252
TSPAN1	7.58187	7.6538	7.91798	8.99607	8.23881	8.28417	323.529	-1.4213	0.0568423	0.126065	323.529	0.57908	0.435366	0.746123	323.529	-2.00038	0.00728223	0.0243515
TSPAN6	10.2871	10.3347	9.64679	9.42508	9.55792	9.53901	946.924	1.09154	3.24785e-13	9.41104e-12	946.924	-0.00938374	0.950945	0.986024	946.924	1.10092	1.69265e-13	5.02403e-12
TSPYL4	9.57007	9.60314	9.83637	10.0248	10.2731	10.2987	1014.66	-1.00318	6.70631e-13	1.86277e-11	1014.66	-0.49401	0.000349747	0.00898617	1014.66	-0.509173	0.000287251	0.00153231
TTC25	5.72228	5.68201	5.85047	5.91112	5.88544	5.92873	58.0526	-1.30287	0.00243832	0.00924867	58.0526	-0.129706	0.751009	0.913586	58.0526	-1.17317	0.00632163	0.0216853
TTC38	6.67288	6.81486	6.07758	6.26581	6.19427	6.29348	92.5939	1.81152	0.000102933	0.000592682	92.5939	-0.403803	0.407489	0.728525	92.5939	2.21532	2.53906e-06	2.25739e-05
TTN	6.10702	6.10087	6.28826	6.40078	6.71509	6.89479	97.2168	-3.03269	1.75043e-14	6.22912e-13	97.2168	-1.50834	2.90553e-05	0.00120196	97.2168	-1.52435	0.000177459	0.00100661
TTR	7.22599	7.05328	7.66482	7.78751	8.13985	8.08268	228.366	-2.46268	1.18662e-18	6.39346e-17	228.366	-0.786973	0.00264437	0.0417106	228.366	-1.67571	2.88636e-09	4.43567e-08
TUBB4A	8.67633	8.51287	9.33764	10.0262	9.58043	9.57687	706.93	-1.59908	1.53818e-08	2.07647e-07	706.93	0.224082	0.420541	0.739145	706.93	-1.82316	1.03164e-10	2.00007e-09
TULP2	6.59023	6.714	6.84459	7.17625	6.87089	6.8947	119.978	-0.865531	0.0319176	0.0794888	119.978	0.420528	0.284505	0.627943	119.978	-1.28606	0.00129529	0.00565819
TWIST1	7.98795	8.03785	6.95241	6.78738	6.83933	6.8499	196.288	2.87589	8.1773e-24	7.41261e-22	196.288	0.138929	0.650967	0.868506	196.288	2.73696	1.49289e-22	1.1034e-20
UAP1L1	10.4449	10.4799	10.6772	11.3441	11.3093	11.2727	2053.28	-1.08337	1.32697e-06	1.20778e-05	2053.28	-0.301293	0.177319	0.516754	2053.28	-0.782073	0.00048442	0.00242771
UBASH3B	10.6352	10.7279	9.83249	9.75287	10.4175	10.3099	1310.54	0.426596	0.000541282	0.0025127	1310.54	-0.803219	2.07884e-10	2.73472e-08	1310.54	1.22982	9.24741e-23	7.00922e-21
UGCG	11.4669	11.3596	10.4256	10.4189	10.2724	10.3749	1860.82	1.4222	3.01639e-36	7.09964e-34	1860.82	0.132884	0.248733	0.593979	1860.82	1.28932	1.78334e-30	2.4167e-28
UNC93A	8.29526	8.26811	8.96817	9.27698	9.42752	9.29345	539.484	-1.87799	2.61707e-19	1.52655e-17	539.484	-0.357887	0.0762104	0.347745	539.484	-1.5201	4.06591e-13	1.14118e-11
USP43	9.09993	9.35009	9.87254	9.98071	9.61045	9.58658	797.921	-0.565868	0.000922627	0.00398646	797.921	0.481484	0.0041585	0.0561653	797.921	-1.04735	6.14876e-10	1.05623e-08
VGF	11.9647	12.0019	11.8968	12.6016	13.3232	13.327	6690.45	-1.6232	2.13721e-06	1.83565e-05	6690.45	-1.23521	0.000308709	0.00800999	6690.45	-0.387993	0.257437	0.410042
VIPR2	9.90593	9.91752	8.8164	9.04568	9.30693	9.33437	724.244	0.876629	7.72752e-08	9.11806e-07	724.244	-0.622055	0.000214995	0.00600977	724.244	1.49868	1.21274e-19	6.83621e-18
VSIR	7.64582	7.68228	7.03898	7.23233	7.13896	7.19886	169.78	1.27239	1.29203e-05	9.37978e-05	169.78	-0.0884795	0.769073	0.921538	169.78	1.36087	2.93186e-06	2.56246e-05
VSTM5	7.32018	7.15698	7.36842	7.5958	7.74997	7.74024	187.786	-1.3133	1.60783e-05	0.000114494	187.786	-0.607092	0.0422783	0.252057	187.786	-0.706204	0.0214207	0.0595976
WASF3	8.19676	8.26597	7.73863	7.62222	7.70254	7.72454	246.813	1.11235	4.06913e-07	4.12011e-06	246.813	-0.0756527	0.739124	0.909759	246.813	1.188	5.71354e-08	6.94319e-07
WDFY4	10.3569	10.2451	9.44423	8.71609	9.02117	8.97244	844.307	1.91366	6.27926e-11	1.28097e-09	844.307	0.229823	0.436171	0.746796	844.307	1.68383	7.81342e-09	1.11992e-07
WDR93	6.30963	6.39535	6.08037	6.01714	6.22906	5.96945	74.8921	1.03225	0.0433834	0.101541	74.8921	-0.33871	0.518182	0.799048	74.8921	1.37096	0.00760628	0.0252651
WFDC2	8.55857	8.59768	9.93775	10.968	9.76566	9.82977	1038.08	-1.90762	0.000443636	0.00211133	1038.08	1.03135	0.0561069	0.29359	1038.08	-2.93897	6.0297e-08	7.26815e-07
WISP2	6.68066	6.5017	6.77159	6.67751	6.38883	6.43928	97.9812	0.805692	0.0345007	0.0845873	97.9812	1.24997	0.000940481	0.0200195	97.9812	-0.444283	0.223254	0.369228
WNK4	7.73976	7.77163	7.03048	7.13246	7.31671	7.28537	179.105	1.09054	1.25433e-05	9.1407e-05	179.105	-0.694375	0.00893609	0.096435	179.105	1.78491	3.62602e-12	8.97539e-11
WNT2B	7.82922	7.89947	8.09636	8.05953	8.44319	8.55435	298.106	-1.29998	1.18008e-10	2.28454e-09	298.106	-0.822247	3.36737e-05	0.00136301	298.106	-0.477733	0.0200362	0.0564007
WNT5A	11.6992	11.6685	10.8062	10.2512	9.8708	9.92287	2063.32	2.33673	1.00767e-30	1.46945e-28	2063.32	0.907259	8.57996e-06	0.00043826	2063.32	1.42947	1.12581e-12	2.97905e-11
WNT5B	9.51114	9.38796	6.77918	6.84038	6.90772	6.82494	462.974	4.73929	1.40903e-95	2.70052e-92	462.974	-0.147411	0.589311	0.840732	462.974	4.8867	1.81447e-101	2.70477e-98
WNT7A	9.68349	9.58419	10.6087	10.681	10.3287	10.4174	1276.17	-1.04698	7.09562e-17	3.13141e-15	1276.17	0.36376	0.00281833	0.0437206	1276.17	-1.41074	9.01803e-30	1.18614e-27
XAF1	6.57203	6.47139	6.59195	6.6885	6.24879	6.17708	92.134	1.58729	4.09356e-05	0.000262897	92.134	1.98463	2.4004e-07	1.85749e-05	92.134	-0.397337	0.260582	0.413715
ZC2HC1A	10.3434	10.3334	9.69014	9.82708	9.51215	9.74382	1004.44	1.00318	1.82682e-10	3.46167e-09	1004.44	0.187987	0.237315	0.584137	1004.44	0.815192	1.84228e-07	2.01928e-06
ZC3H6	5.78184	5.79587	5.56789	5.47971	5.53688	5.6708	51.4706	0.984134	0.0607812	0.132912	51.4706	-0.679085	0.216291	0.560209	51.4706	1.66322	0.00190865	0.00793752
ZCCHC24	5.08607	5.10778	4.92806	4.90701	4.86687	4.87957	32.1632	2.10923	0.000207551	0.0010954	32.1632	0.683527	0.249357	0.594256	32.1632	1.42571	0.00789624	0.0260798
ZNF214	6.65181	6.69348	6.32418	6.29053	6.34214	6.36326	90.5674	1.19613	0.000267671	0.00136647	90.5674	-0.227316	0.510319	0.795125	90.5674	1.42345	1.57387e-05	0.000116916
ZNF365	6.79885	6.72981	7.30663	7.09212	6.88297	6.89875	129.403	-0.472624	0.150921	0.270363	129.403	0.917422	0.00380828	0.0534093	129.403	-1.39005	1.45784e-05	0.000109265
ZNF395	10.2685	10.3838	10.6822	10.98	11.0444	11.1245	1789.3	-1.00458	4.08156e-11	8.60978e-10	1789.3	-0.318813	0.0349454	0.224506	1789.3	-0.685763	6.78446e-06	5.47655e-05
ZNF470	7.13277	7.0822	7.44699	7.49291	7.4584	7.62848	172.005	-1.25832	3.97748e-06	3.23012e-05	172.005	-0.190364	0.468819	0.768814	172.005	-1.06796	9.1937e-05	0.000563466
ZNF784	7.04656	6.95302	7.28193	7.33342	7.33473	7.37533	153.157	-1.08224	7.44518e-05	0.000445226	153.157	-0.126161	0.632263	0.859326	153.157	-0.956078	0.000461921	0.00232451
ZNF793	7.12598	7.23102	6.69638	6.87573	7.092	7.06234	133.655	0.283471	0.390172	0.542384	133.655	-1.00724	0.00324827	0.0483457	133.655	1.29071	0.000141237	0.000824916

## Sheet: Table 6
Supplemental table 6 results of GO analysis from multiple comparison in Fig. 1
	Cluster	ID	Description	GeneRatio	BgRatio	pvalue	p.adjust	qvalue	geneID	Count
1	MDBK mock vs MDBK 3'LTR AS1-S	GO:0005102	signaling receptor binding	10/40	128/2879	5.77823e-06	0.00055603	0.000501681	AQP1/C3/FGF18/IL1RN/INHBA/MIA/MST1/PTN/RELN/VGF	10
2	MDBK mock vs MDBK 3'LTR AS1-S	GO:0008083	growth factor activity	5/40	25/2879	1.73562e-05	0.00055603	0.000501681	FGF18/INHBA/MIA/PTN/VGF	5
3	MDBK mock vs MDBK 3'LTR AS1-S	GO:0048018	receptor ligand activity	6/40	42/2879	1.77201e-05	0.00055603	0.000501681	FGF18/IL1RN/INHBA/MIA/PTN/VGF	6
4	MDBK mock vs MDBK 3'LTR AS1-S	GO:0030546	signaling receptor activator activity	6/40	43/2879	2.03842e-05	0.00055603	0.000501681	FGF18/IL1RN/INHBA/MIA/PTN/VGF	6
5	MDBK mock vs MDBK 3'LTR AS1-S	GO:0030545	signaling receptor regulator activity	6/40	44/2879	2.33626e-05	0.00055603	0.000501681	FGF18/IL1RN/INHBA/MIA/PTN/VGF	6
6	MDBK mock vs MDBK 3'LTR AS1-S	GO:0004930	G protein-coupled receptor activity	3/40	18/2879	0.00175523	0.0348121	0.0314094	ADGRL2/GPR37L1/HCRTR1	3
7	Parental MDBK vs MDBK 3'LTR AS1-S	GO:0038023	signaling receptor activity	15/129	59/2879	1.95034e-08	2.24289e-06	2.12484e-06	ADGRL3/CHRNA3/CHRNB1/ESR1/GPR37L1/HCRTR1/IFNAR2/LGR4/LY96/NMUR2/NPR3/NR4A1/PROCR/TLR2/TLR3	15
8	Parental MDBK vs MDBK 3'LTR AS1-S	GO:0060089	molecular transducer activity	15/129	59/2879	1.95034e-08	2.24289e-06	2.12484e-06	ADGRL3/CHRNA3/CHRNB1/ESR1/GPR37L1/HCRTR1/IFNAR2/LGR4/LY96/NMUR2/NPR3/NR4A1/PROCR/TLR2/TLR3	15
9	Parental MDBK vs MDBK 3'LTR AS1-S	GO:0005102	signaling receptor binding	21/129	128/2879	1.05031e-07	7.93482e-06	7.5172e-06	APOE/AQP1/ARRB1/ASIP/CDC42EP2/CXCL5/FGF18/HGF/IL1RN/IL6/INHBA/KITLG/LY96/PLPP3/PTHLH/PTN/RELN/SPP1/TGFB2/TTR/VGF	21
10	Parental MDBK vs MDBK 3'LTR AS1-S	GO:0048018	receptor ligand activity	12/129	42/2879	1.37997e-07	7.93482e-06	7.5172e-06	CDC42EP2/CXCL5/FGF18/HGF/IL1RN/INHBA/KITLG/PTN/SPP1/TGFB2/TTR/VGF	12
11	Parental MDBK vs MDBK 3'LTR AS1-S	GO:0030546	signaling receptor activator activity	12/129	43/2879	1.8419e-07	8.47272e-06	8.02679e-06	CDC42EP2/CXCL5/FGF18/HGF/IL1RN/INHBA/KITLG/PTN/SPP1/TGFB2/TTR/VGF	12
12	Parental MDBK vs MDBK 3'LTR AS1-S	GO:0030545	signaling receptor regulator activity	12/129	44/2879	2.437e-07	9.34184e-06	8.85016e-06	CDC42EP2/CXCL5/FGF18/HGF/IL1RN/INHBA/KITLG/PTN/SPP1/TGFB2/TTR/VGF	12
13	Parental MDBK vs MDBK 3'LTR AS1-S	GO:0004888	transmembrane signaling receptor activity	10/129	36/2879	2.16872e-06	7.12579e-05	6.75075e-05	ADGRL3/CHRNA3/CHRNB1/GPR37L1/HCRTR1/IFNAR2/LGR4/NMUR2/TLR2/TLR3	10
14	Parental MDBK vs MDBK 3'LTR AS1-S	GO:0008083	growth factor activity	7/129	25/2879	7.539e-05	0.00216746	0.00205339	FGF18/HGF/INHBA/KITLG/PTN/TGFB2/VGF	7
15	Parental MDBK vs MDBK 3'LTR AS1-S	GO:0005125	cytokine activity	4/129	11/2879	0.000993594	0.0253919	0.0240554	CXCL5/IL1RN/INHBA/SPP1	4
16	Parental MDBK vs MDBK mock	GO:0038023	signaling receptor activity	13/132	59/2879	1.45826e-06	0.000163325	0.000150431	ADGRL2/ADGRL3/CHRNA3/ESR1/GPR37L1/IFNAR2/LY96/NMUR2/NPR3/NR4A1/PROCR/TLR2/TLR3	13
17	Parental MDBK vs MDBK mock	GO:0060089	molecular transducer activity	13/132	59/2879	1.45826e-06	0.000163325	0.000150431	ADGRL2/ADGRL3/CHRNA3/ESR1/GPR37L1/IFNAR2/LY96/NMUR2/NPR3/NR4A1/PROCR/TLR2/TLR3	13
18	Parental MDBK vs MDBK mock	GO:0004888	transmembrane signaling receptor activity	8/132	36/2879	0.000161156	0.00846709	0.00779864	ADGRL2/ADGRL3/CHRNA3/GPR37L1/IFNAR2/NMUR2/TLR2/TLR3	8
19	Parental MDBK vs MDBK mock	GO:0008236	serine-type peptidase activity	6/132	20/2879	0.000188998	0.00846709	0.00779864	CFB/F3/HGF/PLAT/RELN/ST14	6
20	Parental MDBK vs MDBK mock	GO:0017171	serine hydrolase activity	6/132	20/2879	0.000188998	0.00846709	0.00779864	CFB/F3/HGF/PLAT/RELN/ST14	6
21	Parental MDBK vs MDBK mock	GO:0004252	serine-type endopeptidase activity	5/132	18/2879	0.000993158	0.0370779	0.0341507	CFB/F3/HGF/PLAT/ST14	5

## Sheet: Table S7
Supplemental table 7 result of RIP-seq of MDBK 3'LTR AS1-S cells in Fig. 5
	Read counts log10 (n+1)
Gene	Control Mab	anti-hnRNPM Mab	hnRNPM-binding
A2M	0	1.32222	TRUE
A2ML1	1.76343	2.3075	TRUE
A4GALT	2.24055	2.37291
AAAS	2.73719	2.75435
AACS	3.2014	3.43854
AADACL3	1.11394	1.20412
AADAT	2.27416	2.44871
AAED1	2.95521	3.01745
AAGAB	3.2235	3.45879
AAK1	2.89653	3.04454
AAMDC	1.81954	2.14922	TRUE
AAMP	3.13258	3.61278	TRUE
AAR2	2.25285	2.4843
AARS	3.75012	4.12837	TRUE
AARS2	2.65801	2.93349
AARSD1	2.69285	3.07809	TRUE
AASDH	2.6561	3.42991	TRUE
AASDHPPT	3.26529	3.42911
AASS	2.1959	2.52763	TRUE
AATF	2.92737	3.23679	TRUE
AATK	2.45025	2.81954	TRUE
ABAT	0	1
ABCA1	3.68178	3.87221
ABCA10	1.70757	1.50515
ABCA13	0	1.39794	TRUE
ABCA2	1.4624	1.83885	TRUE
ABCA3	3.82393	4.01123
ABCA4	0	0.845098
ABCA5	2.96708	3.26928	TRUE
ABCA7	1.74036	2.02119
ABCB1	2.53529	2.69897
ABCB10	2.90849	3.06893
ABCB5	0	1.14613	TRUE
ABCB6	2.98272	3.23905
ABCB7	2.39967	2.56348
ABCB8	2.46835	2.5611
ABCB9	0	1.36173	TRUE
ABCC1	3.13001	3.21985
ABCC10	1.82607	2.3927	TRUE
ABCC2	1.39794	1.57978
ABCC3	2.87564	3.18099	TRUE
ABCC5	2.37291	2.57171
ABCD1	2.10721	2.20683
ABCD3	2.58433	2.76492
ABCD4	2.7364	2.91116
ABCD4_1	2.32015	0
ABCE1	3.13001	3.3962
ABCF1	3.20167	3.38166
ABCF2	3.22376	3.44122
ABCF3	2.6721	2.97772	TRUE
ABCG2	0	1.07918	TRUE
ABHD10	2.41162	2.59879
ABHD11	2.69897	2.88252
ABHD12	2.62118	2.82282
ABHD13	3.27738	3.6013	TRUE
ABHD14A	2.78817	2.99739
ABHD14B	3.16017	3.37401
ABHD15	0	1.44716	TRUE
ABHD16A	2.82413	3.06446
ABHD16B	1.17609	1.5682	TRUE
ABHD17A	2.44404	2.89209	TRUE
ABHD17B	2.16435	2.36922
ABHD17C	3.00217	3.3742	TRUE
ABHD18	2.23045	2.53275	TRUE
ABHD2	3.45317	3.58433
ABHD3	2.08636	2.25042
ABHD4	2.93551	3.1271
ABHD5	1.96848	2.05308
ABHD6	2.30103	2.43457
ABHD8	2.83822	3.09132
ABI1	2.73799	2.9722
ABI2	2.60314	2.66932
ABI3BP	1.98227	1.96379
ABL1	3.64836	3.91971
ABL2	3.53656	3.79407
ABLIM1	3.44122	3.62149
ABLIM2	2.50106	2.87564	TRUE
ABLIM3	3.51733	3.65196
ABO	1.54407	1.68124
ABR	3.74257	4.01064
ABRACL	2.34439	2.6149
ABRAXAS1	2.68931	2.67025
ABRAXAS2	2.31806	2.37475
ABT1	2.45179	2.78104	TRUE
ABTB1	2.26482	2.45939
ABTB2	1.716	2.36736	TRUE
ACAA1	3.01953	3.17926
ACAA2	2.72428	2.95521
ACACA	3.24846	3.4609
ACACB	0.845098	0
ACAD10	2.77012	3.08743	TRUE
ACAD11	2.40654	2.3075
ACAD8	1.85126	2.24551	TRUE
ACAD9	2.36549	2.50651
ACADL	1.94448	2.13988
ACADM	2.81823	3.1959	TRUE
ACADS	2.45484	2.73078
ACADSB	2.65706	2.93802
ACADVL	3.14395	3.3784
ACAP1	1.78533	2.09691	TRUE
ACAP2	2.68034	2.74896
ACAP3	2.47712	2.88252	TRUE
ACAT1	3.06558	3.28466
ACAT2	3.2667	3.38686
ACBD3	3.55157	4.29743	TRUE
ACBD4	1.99123	2.36549	TRUE
ACBD5	2.65225	3.15442	TRUE
ACBD6	2.43775	2.54033
ACCS	2.22531	2.26007
ACD	2.21219	2.28103
ACE2	0	0.60206
ACER1	0	0.954243
ACER2	1.50515	1.86332	TRUE
ACER3	2.18469	2.62428	TRUE
ACIN1	3.56526	3.74943
ACKR3	1.4624	1.23045
ACLY	2.97818	3.15836
ACMSD	0	1.11394	TRUE
ACO1	2.98543	3.18752
ACO2	4.24993	4.42999
ACOT13	2.95665	3.07115
ACOT2	1.716	2.20952	TRUE
ACOT2_1	1.85733	2.03342
ACOT4	2.12057	2.37291
ACOT6	0	1.17609	TRUE
ACOT7	2.53908	2.74507
ACOT8	2.20683	2.32015
ACOT9	2.4843	2.89042	TRUE
ACOX1	3.23019	3.38093
ACOX2	2.47129	2.64345
ACOX3	1.97313	1.89209
ACP1	2.67117	3.01953	TRUE
ACP2	2.66087	2.93752
ACP4	0	1.34242	TRUE
ACP6	2.6149	2.69897
ACPP	2.29667	2.36173
ACSBG2	0.60206	0
ACSF2	2.86094	3.01284
ACSF3	1.91381	2.18469
ACSL1	2.48855	2.63548
ACSL3	3.40381	3.89916	TRUE
ACSL4	3.58263	3.96741	TRUE
ACSL5	3.40209	3.58035
ACSL6	2.49554	2.80482	TRUE
ACSM3	1.38021	1.14613
ACSM5	1.70757	1.69897
ACSS1	1.80618	2.33445	TRUE
ACSS2	2.50106	2.58771
ACTA2	1.69897	1.6721
ACTB	4.6006	4.78225
ACTG1	4.52521	4.66779
ACTL6A	2.14301	2.4624	TRUE
ACTN1	3.59395	3.86112
ACTN3	0	1.07918	TRUE
ACTN4	3.9135	4.23666	TRUE
ACTR10	2.75051	3.00518
ACTR1A	3.18808	3.31069
ACTR1B	2.48855	2.57978
ACTR2	3.47261	4.03153	TRUE
ACTR3	3.40518	4.03056	TRUE
ACTR3B	1.30103	2	TRUE
ACTR5	2.6902	3.04766	TRUE
ACTR6	2.13988	2.36922
ACTR8	2.27416	2.47276
ACTRT3	1.23045	1.59106	TRUE
ACVR1	2.45332	2.7364
ACVR1B	2.5682	2.87448	TRUE
ACVR2A	2.38202	3.51957	TRUE
ACVR2B	3.01157	3.35583	TRUE
ACY1	2.3927	2.53908
ACYP1	2.4133	2.38739
ADA	2.44404	2.5302
ADAD2	1.74036	1.63347
ADAL	2.34242	2.39445
ADAM10	3.38039	3.7432	TRUE
ADAM11	0	2.12385	TRUE
ADAM15	3.25212	3.40569
ADAM17	3.29181	3.59945	TRUE
ADAM1A	0	0.30103
ADAM1B	0.477121	0.69897
ADAM20	1.17609	1.23045
ADAM21_1	1.41497	0
ADAM8	0.845098	1.14613	TRUE
ADAM9	3.36003	4.21972	TRUE
ADAMTS1	2.25285	2.77597	TRUE
ADAMTS10	2.17898	2.3075
ADAMTS12	1.79934	2.2014	TRUE
ADAMTS15	0	1.04139	TRUE
ADAMTS16	3.73094	4.01607
ADAMTS20	1.23045	1.8451	TRUE
ADAMTS3	1.23045	1.89763	TRUE
ADAMTS5	0	1.23045	TRUE
ADAMTS6	1.4624	1.77815	TRUE
ADAMTS7	2.29003	2.4014
ADAMTS9	2.19033	2.55145	TRUE
ADAMTSL2	1.17609	0
ADAMTSL3	2.24797	2.57749	TRUE
ADAMTSL4	2.74429	2.98989
ADAMTSL5	2.5611	2.69984
ADAP1	2.68485	3.09899	TRUE
ADAP2	1.72428	1.94939
ADAR	3.88936	4.17583
ADARB1	3.09237	3.42357	TRUE
ADAT1	2.65896	2.92324
ADAT2	1.89209	1.63347
ADCK1	2.53656	2.58206
ADCK2	2.60853	2.79865
ADCK5	2.18752	2.4133
ADCY6	3.68556	3.99638	TRUE
ADCY7	3.08991	3.27577
ADCY9	2.86213	3.17289	TRUE
ADD1	3.35984	3.76827	TRUE
ADD2	2.73719	2.98989
ADD3	2.64738	2.72509
ADGB	2.40824	2.55509
ADGRA2	0	1.61278	TRUE
ADGRA3	3.36829	3.60097
ADGRB2	2.36736	2.63347
ADGRE5	2.93752	3.11494
ADGRF1	2.62839	2.95036	TRUE
ADGRF2	1.51851	1.38021
ADGRF4	2.26245	2.50515
ADGRG1	3.66436	3.81285
ADGRG2	1.41497	1.85733	TRUE
ADGRG6	3.11661	3.24699
ADGRL1	2.74036	2.96895
ADGRL2	2.03743	2.37475	TRUE
ADGRL3	2.94052	3.22891
ADGRV1	3.22531	3.63749	TRUE
ADH5	2.74194	3.04258	TRUE
ADHFE1	2.45332	2.42488
ADI1	2.90687	3.07737
ADIPOR1	3.2413	3.49831
ADIPOR2	2.86034	3.12775
ADIRF	0.845098	0
ADK	2.33244	2.58771
ADM2	0.90309	1.32222	TRUE
ADNP	3.56703	3.85089
ADNP2	3.1176	3.49624	TRUE
ADO	2.89154	3.20871	TRUE
ADORA1	2.10721	2.29667
ADORA2A	1.20412	0
ADORA2B	2.31387	2.56937
ADPGK	3.19645	3.31931
ADPRH	3.06446	3.29557
ADPRHL1	1.11394	1.98227	TRUE
ADPRHL2	2.65706	3.19257	TRUE
ADPRM	1.96379	2.18469
ADRA2A	1.34242	1.65321	TRUE
ADRB2	0	0.69897
ADRM1	2.72509	3.04883	TRUE
ADSL	3.05192	3.32243
ADSS	3.35507	4.2551	TRUE
ADSSL1	2.44248	2.68931
AEBP1	0	1.4624	TRUE
AEBP2	2.82672	3.1232
AEN	3.23045	3.36097
AES	3.07078	3.39863	TRUE
AFAP1	3.1313	3.39533
AFAP1L1	2.19312	2.13988
AFAP1L2	3.30728	3.70303	TRUE
AFDN	3.79316	4.23734	TRUE
AFF1	2.85003	3.08991
AFF2	2.32838	2.63548	TRUE
AFF3	3.17754	3.3969
AFF4	3.63357	3.89526
AFG1L	1.91908	1.99123
AFG3L2	3.40654	3.64434
AFMID	0	2.01703	TRUE
AFTPH	3.29137	3.72115	TRUE
AGA	2.64444	2.79099
AGAP1	3.46195	3.78412	TRUE
AGAP3	2.81023	3.05576
AGBL2	1.49136	2.15534	TRUE
AGBL3	2.0569	2.2878
AGBL4	0	1.38021	TRUE
AGBL5	2.59218	2.67394
AGER	0	1.5682	TRUE
AGFG1	3.14239	3.24699
AGFG2	1.73239	2.09342	TRUE
AGGF1	3.51055	3.85594	TRUE
AGK	2.18752	2.1271
AGL	2.28556	2.89432	TRUE
AGMAT	0	1.64345	TRUE
AGO1	3.10789	3.30016
AGO2	3.68699	3.98164
AGO3	3.15381	3.46864	TRUE
AGO4	2.98	3.42619	TRUE
AGPAT1	2.7839	2.98632
AGPAT2	2.89209	3.18837
AGPAT3	3.20952	3.42243
AGPAT4	2.59439	2.87332
AGPAT5	2.95713	3.554	TRUE
AGPS	3.03141	3.58127	TRUE
AGRN	3.38075	3.59846
AGTPBP1	2.23805	2.37291
AGTRAP	2.3075	2.4183
AHCTF1	3.36736	4.03826	TRUE
AHCY	3.79803	3.92474
AHCYL1	2.77815	3.17754	TRUE
AHCYL2	2.60097	2.83822
AHDC1	2.27184	2.4183
AHI1	2.83885	2.96379
AHNAK	4.15324	4.58988	TRUE
AHNAK2	2.65418	2.96473	TRUE
AHR	1.60206	1.6902
AHSA1	3.07918	3.33425
AHSA2	2.34242	2.82737	TRUE
AIDA	2.95617	3.15381
AIF1	0	1.43136	TRUE
AIF1L	2.67578	2.86688
AIFM1	2.67025	3.07004	TRUE
AIFM2	2.7348	2.9248
AIFM3	0.60206	0
AIG1	2.36736	2.23805
AIMP1	2.89376	3.06145
AIMP2	1.94448	2.25285	TRUE
AIP	1.79239	2.22789	TRUE
AIRN	0.477121	1.44716	TRUE
AJM1	0.60206	1.4624	TRUE
AJUBA	3.53314	3.86652	TRUE
AK1	2.44248	2.72099
AK2	3.13988	3.21537
AK3	2.67578	2.94694
AK4	2.7332	2.71684
AK6	2.29447	2.57171
AK7	1.76343	2.11394	TRUE
AK8	0	1.72428	TRUE
AKAIN1	2.15229	2.07555
AKAP1	3.48714	3.90293	TRUE
AKAP10	2.86982	3.09447
AKAP11	3.94758	4.49932	TRUE
AKAP12	4.04313	4.28818
AKAP13	3.62859	3.9045
AKAP17A	3.11594	3.62665	TRUE
AKAP2	3.79775	4.00762
AKAP5	1.23045	0.30103
AKAP6	2.79309	2.94052
AKAP7	1.30103	1.51851
AKAP8	2.68485	3.15957	TRUE
AKAP8L	2.29667	2.68305	TRUE
AKAP9	3.14768	3.47885	TRUE
AKIP1	2.54531	3.00604	TRUE
AKIRIN1	2.53275	2.94792	TRUE
AKIRIN2	2.11394	2.72509	TRUE
AKNA	2.98767	3.30664	TRUE
AKR1A1	2.48996	2.71684
AKR1B1	2.76343	2.82347
AKR7A2	2.4183	2.84819	TRUE
AKT1	3.79893	4.20172	TRUE
AKT1S1	2.22789	2.549	TRUE
AKT2	3.2887	3.63114	TRUE
AKT3	3.49996	3.79886
AKTIP	2.90309	3.21219	TRUE
ALAD	3.07555	3.34674
ALAS1	3.18327	3.33526
ALCAM	3.12024	3.41664
ALDH16A1	2.2878	2.64933	TRUE
ALDH18A1	2.80889	3.05994
ALDH1A1	2.80346	2.95761
ALDH1L2	2.7679	3.15715	TRUE
ALDH2	2.48287	2.79029	TRUE
ALDH3A2	2.91062	3.20112
ALDH3B1	2.91593	3.13226
ALDH4A1	2.93349	3.15381
ALDH5A1	2.78176	3.00173
ALDH6A1	2.85491	3.02612
ALDH7A1	3.06483	3.41614	TRUE
ALDH8A1	0	1.61278	TRUE
ALDH9A1	2.91275	3.21431	TRUE
ALDOA	3.79768	3.98354
ALDOC	1.87506	1.50515
ALG1	2.06446	2.46389	TRUE
ALG10	1.72428	2.09342	TRUE
ALG11	2.46982	2.78675	TRUE
ALG12	2.26245	2.5563
ALG13	1.76343	2.0607
ALG14	2.42488	2.43136
ALG2	2.37658	2.51188
ALG3	2.0086	2.03743
ALG5	2.45179	2.35025
ALG6	2.11059	2.2833
ALG8	1.89763	1.81291
ALG9	2.79588	3.03583
ALK	2.11394	1.99564
ALKAL2	0	0.60206
ALKBH1	2.5682	2.74819
ALKBH2	2.31806	2.69897	TRUE
ALKBH3	2.7767	2.99826
ALKBH4	2.32838	2.57634
ALKBH5	3.35927	3.97007	TRUE
ALKBH6	1.69897	1.88081
ALKBH7	2.03743	2.37107	TRUE
ALKBH8	2.09691	2.57403	TRUE
ALMS1	3.41162	3.50147
ALOX12B	0	1.6902	TRUE
ALPK1	2.64933	2.93197
ALPK3	2.0086	2.21484
ALPL	2.26482	2.49831
ALS2	3.46672	4.0493	TRUE
ALS2CL	2.55509	2.57864
ALYREF	2.77597	3.26198	TRUE
AMACR	2.29667	2.57054
AMBP	2.15836	2.27184
AMBRA1	3.11694	3.29425
AMD1	3.27738	3.49024
AMDHD1	1.63347	1.89763
AMDHD2	2.41497	2.77597	TRUE
AMER1	2.54158	2.69197
AMFR	3.39058	3.68726
AMHR2	0	1.25527	TRUE
AMIGO2	1.38021	1.49136
AMMECR1	2.36361	2.65706
AMMECR1L	2.89209	3.23955	TRUE
AMN1	1.85126	1.79239
AMOT	3.02036	3.2222
AMOTL1	3.40381	3.72214	TRUE
AMOTL2	3.40756	3.84615	TRUE
AMPD2	2.65321	2.9425
AMPD3	2.96047	3.1682
AMT	1.07918	0.90309
AMY2B	0	1.49136	TRUE
AMZ1	1.17609	1.38021
AMZ2	3.24378	3.45545
ANAPC1	3.041	3.15776
ANAPC10	2.2878	2.52375
ANAPC11	2.233	2.3927
ANAPC13	2.51455	2.64246
ANAPC15	2.63949	2.85552
ANAPC16	2.32634	2.57749
ANAPC4	3.04727	3.73143	TRUE
ANAPC5	2.14301	2.43297
ANAPC7	2.51455	2.60959
ANGEL1	2.50786	2.53275
ANGEL2	3.16702	3.42667
ANGPT1	1.38021	1.38021
ANGPTL2	3.43965	3.71037
ANGPTL6	2	2.13988
ANGPTL8	3.16376	3.22891
ANK1	2.86392	3.15351
ANK2	2.13354	1.77815
ANKFY1	2.98543	3.13066
ANKH	2.49136	2.5302
ANKHD1	3.24895	3.93404	TRUE
ANKIB1	3.47012	3.71642
ANKLE2	3.12057	3.39811
ANKMY2	2.86806	3.10687
ANKRA2	2.52114	2.80277
ANKRD1	3.13704	3.30125
ANKRD10	2.74115	3.17811	TRUE
ANKRD11	3.8526	4.28065	TRUE
ANKRD12	3.28533	3.62716	TRUE
ANKRD13A	3.17551	3.34479
ANKRD13B	2.40993	2.67669
ANKRD13C	2.47567	2.52375
ANKRD13D	2.34635	2.5611
ANKRD16	2.14613	2.36922
ANKRD17	3.47349	3.97063	TRUE
ANKRD2	2.09691	2.31175
ANKRD22	1.88649	2.13033
ANKRD23	1.51851	1.66276
ANKRD26	1.98677	2.3962	TRUE
ANKRD27	3.4312	3.64787
ANKRD28	3.13322	3.54642	TRUE
ANKRD29	2.44871	2.6464
ANKRD33B	4.11327	4.39879
ANKRD34A	0	1.34242	TRUE
ANKRD35	0	1.65321	TRUE
ANKRD37	0	1.57978	TRUE
ANKRD39	2.24304	2.5611	TRUE
ANKRD40	3.3653	3.62818
ANKRD42	2.8704	3.28035	TRUE
ANKRD44	3.01115	3.35005	TRUE
ANKRD46	2.44091	3.2052	TRUE
ANKRD49	2.29447	2.54777
ANKRD50	3.47553	4.08365	TRUE
ANKRD52	3.12775	3.25768
ANKRD54	2.34242	2.72099	TRUE
ANKRD55	0	1.11394	TRUE
ANKRD6	2.49831	2.77232
ANKRD61	0	1.36173	TRUE
ANKRD63	1.20412	1.96379	TRUE
ANKRD9	3.03583	3.32346
ANKS1A	3.19783	3.56372	TRUE
ANKS3	2.81889	3.26576	TRUE
ANKS4B	1.64345	1.89763
ANKS6	2.82086	3.04179
ANKZF1	2.83187	3.11059
ANLN	2.53908	2.64738
ANO1	3.38021	3.6536
ANO10	2.38202	2.65896
ANO4	0	0.60206
ANO6	3.43265	3.57403
ANO7	0	1.38021	TRUE
[truncated: 14,226 more rows]

## Sheet: Table S8
Supplemental table 8 result of RIP-seq of MDBK mock cells in Fig. 5
[truncated: 14,747 more rows]

[truncated: 5 more sheets: Table S9, Table S10, Table S11, Table S12, Table S13]
